# Supplementary material for: Recurrent Somatic Copy Number Alterations and Their Association with Oncogene Expression Levels in High-Grade Ovarian Serous Carcinoma
Source: Life (Basel). 2023 Nov 10;13(11):2192. doi: 10.3390/life13112192 (PMC10672014; doi:10.3390/life13112192)
Supplement: Supplementary file 1 [file life-13-02192-s001.zip]

Archive with 5 entries (5 files):
- FigureS1_S2Esplen.pdf
- Supplementary Table 4-5.pdf
- SupplementaryTable1Esplen2023.xlsx
- SupplementaryTable2Esplen2023.xlsx
- SupplementaryTable3Esplen2023.xlsx
