# Supplementary material for: Recurrent Somatic Copy Number Alterations and Their Association with Oncogene Expression Levels in High-Grade Ovarian Serous Carcinoma
Source: Life (Basel). 2023 Nov 10;13(11):2192. doi: 10.3390/life13112192 (PMC10672014; doi:10.3390/life13112192)
Supplement: Supplementary file 1 [file life-13-02192-s001.zip › SupplementaryTable1Esplen2023.xlsx]

## Sheet: Sheet1
S1. Clinical data for 272 profiled samples.
Patient ID	Diagnosis Age	Neoplasm Histologic Grade	Tumor Stage	Overall Survival (Months)	Overall Survival Status	Progress Free Survival (Months)	Progression Free Status
TCGA-04-1348	44	G3	3	48.7556	1:DECEASED	18.9039	1:PROGRESSION
TCGA-04-1357	52	G3	3	NA	0:LIVING	NA	0:CENSORED
TCGA-04-1362	59	G3	2	44.3173	1:DECEASED	7.33143	1:PROGRESSION
TCGA-04-1364	61	G3	3	33.6654	1:DECEASED	9.46839	1:PROGRESSION
TCGA-04-1365	87	G3	3	76.569	0:LIVING	43.6598	1:PROGRESSION
TCGA-04-1519	48	G3	3	0.789032	0:LIVING	0.789032	0:CENSORED
TCGA-09-0364	NA	NA	2	29.1613	1:DECEASED	12.9862	1:PROGRESSION
TCGA-09-0369	NA	NA	3	35.5722	1:DECEASED	9.00812	1:PROGRESSION
TCGA-09-1659	51	G3	3	9.99441	1:DECEASED	9.99441	1:PROGRESSION
TCGA-09-1662	58	G3	4	89.325	1:DECEASED	34.3887	1:PROGRESSION
TCGA-09-1666	57	G3	3	57.5994	0:LIVING	15.7806	1:PROGRESSION
TCGA-09-1668	57	G3	3	55.3638	0:LIVING	55.3638	0:CENSORED
TCGA-09-1669	54	G3	3	30.5093	0:LIVING	30.5093	0:CENSORED
TCGA-09-1670	57	G3	3	17.9834	0:LIVING	17.9834	1:PROGRESSION
TCGA-09-1673	50	G3	4	3.02462	0:LIVING	3.02462	0:CENSORED
TCGA-09-1674	79	G3	3	8.54785	0:LIVING	8.54785	0:CENSORED
TCGA-09-2044	77	G3	2	6.115	0:LIVING	6.115	0:CENSORED
TCGA-09-2051	42	G3	3	63.0897	0:LIVING	19.1669	1:PROGRESSION
TCGA-09-2054	58	G3	3	20.9422	1:DECEASED	20.9422	1:PROGRESSION
TCGA-13-0800	NA	NA	3	87.484	0:LIVING	45.8954	1:PROGRESSION
TCGA-13-0890	NA	NA	3	145.445	0:LIVING	145.445	0:CENSORED
TCGA-13-0893	NA	NA	3	43.3639	1:DECEASED	15.156	1:PROGRESSION
TCGA-13-0897	NA	NA	3	71.7362	1:DECEASED	18.2135	1:PROGRESSION
TCGA-13-0899	NA	NA	3	66.1472	1:DECEASED	17.9834	1:PROGRESSION
TCGA-13-0913	NA	NA	3	109.314	0:LIVING	28.6353	1:PROGRESSION
TCGA-13-0916	NA	NA	3	58.6843	0:LIVING	58.6843	0:CENSORED
TCGA-13-0920	NA	NA	3	48.7885	1:DECEASED	9.76428	1:PROGRESSION
TCGA-13-1403	48	G3	3	77.095	1:DECEASED	13.7423	1:PROGRESSION
TCGA-13-1405	49	G3	4	28.5367	1:DECEASED	7.49581	1:PROGRESSION
TCGA-13-1411	81	G3	3	17.4573	1:DECEASED	7.82457	1:PROGRESSION
TCGA-13-1481	76	G2	3	87.0566	1:DECEASED	87.0566	0:CENSORED
TCGA-13-1497	47	G3	3	127.264	0:LIVING	26.7285	1:PROGRESSION
TCGA-13-1498	73	G3	3	66.1472	1:DECEASED	17.556	1:PROGRESSION
TCGA-13-1505	63	G3	3	65.687	0:LIVING	51.32	1:PROGRESSION
TCGA-13-1506	45	G3	3	34.1585	1:DECEASED	21.8957	1:PROGRESSION
TCGA-13-1507	77	G3	3	65.5226	1:DECEASED	10.6519	1:PROGRESSION
TCGA-13-1511	52	G3	4	54.246	1:DECEASED	15.0902	1:PROGRESSION
TCGA-13-1512	49	G3	3	14.5313	0:LIVING	14.0382	1:PROGRESSION
TCGA-13-2060	51	G3	4	77.8841	0:LIVING	48.4926	1:PROGRESSION
TCGA-13-A5FT	67	G3	3	70.454	0:LIVING	70.454	0:CENSORED
TCGA-20-1682	56	GX	3	27.5175	0:LIVING	27.5175	0:CENSORED
TCGA-20-1683	65	G3	3	25.3805	0:LIVING	20.3176	1:PROGRESSION
TCGA-20-1684	51	G3	3	19.1012	0:LIVING	19.1012	0:CENSORED
TCGA-20-1685	45	G3	3	16.7012	0:LIVING	16.7012	0:CENSORED
TCGA-20-1687	46	G3	4	2.66298	0:LIVING	2.66298	0:CENSORED
TCGA-23-1023	65	G3	3	40.5365	0:LIVING	16.1094	1:PROGRESSION
TCGA-23-1026	45	G3	3	26.8271	0:LIVING	26.2025	1:PROGRESSION
TCGA-23-1027	48	G3	3	32.0873	1:DECEASED	3.7479	1:PROGRESSION
TCGA-23-1029	46	G3	3	8.81086	0:LIVING	8.81086	0:CENSORED
TCGA-23-1109	62	G3	3	51.3529	1:DECEASED	32.449	1:PROGRESSION
TCGA-23-1111	63	G3	3	3.22188	0:LIVING	3.22188	0:CENSORED
TCGA-23-1114	55	G3	3	68.6787	1:DECEASED	20.8436	1:PROGRESSION
TCGA-23-1120	60	G3	3	4.27393	0:LIVING	4.27393	0:CENSORED
TCGA-23-1122	53	G3	3	39.09	1:DECEASED	14.6957	1:PROGRESSION
TCGA-23-1123	59	G3	3	33.4681	1:DECEASED	33.4681	1:PROGRESSION
TCGA-23-1809	63	G3	2	0.526022	0:LIVING	0.526022	0:CENSORED
TCGA-23-2077	45	G3	3	115.889	0:LIVING	40.5037	1:PROGRESSION
TCGA-23-2078	66	G3	3	87.484	0:LIVING	87.484	0:CENSORED
TCGA-23-2081	49	G3	4	76.9964	1:DECEASED	76.9964	1:PROGRESSION
TCGA-23-2084	45	G3	4	49.8405	1:DECEASED	20.3505	1:PROGRESSION
TCGA-24-1103	50	G3	3	54.1145	1:DECEASED	22.2902	1:PROGRESSION
TCGA-24-1413	51	G3	3	6.31226	0:LIVING	6.31226	0:CENSORED
TCGA-24-1416	34	G3	4	6.37801	0:LIVING	6.37801	0:CENSORED
TCGA-24-1417	54	G3	4	7.82457	0:LIVING	7.82457	0:CENSORED
TCGA-24-1418	68	G3	3	7.98895	0:LIVING	7.98895	0:CENSORED
TCGA-24-1419	62	G3	3	7.85745	0:LIVING	7.85745	0:CENSORED
TCGA-24-1423	61	G3	3	6.24651	0:LIVING	6.24651	0:CENSORED
TCGA-24-1424	67	G3	3	6.01637	0:LIVING	6.01637	0:CENSORED
TCGA-24-1425	45	G3	3	5.95062	0:LIVING	5.95062	0:CENSORED
TCGA-24-1427	58	G3	3	4.83282	0:LIVING	4.83282	0:CENSORED
TCGA-24-1428	50	G3	3	17.3916	0:LIVING	14.7286	1:PROGRESSION
TCGA-24-1430	68	G3	3	28.3723	1:DECEASED	14.7615	1:PROGRESSION
TCGA-24-1434	59	G3	3	18.6738	1:DECEASED	11.0793	1:PROGRESSION
TCGA-24-1435	57	G3	3	43.5283	1:DECEASED	16.6026	1:PROGRESSION
TCGA-24-1436	57	G3	3	8.54785	1:DECEASED	8.54785	1:PROGRESSION
TCGA-24-1463	70	G3	3	72.9197	1:DECEASED	31.9229	1:PROGRESSION
TCGA-24-1467	51	G3	3	105.993	1:DECEASED	41.1941	1:PROGRESSION
TCGA-24-1469	71	G3	3	9.10675	0:LIVING	9.10675	0:CENSORED
TCGA-24-1474	57	G3	3	22.2244	1:DECEASED	10.9149	1:PROGRESSION
TCGA-24-1544	71	G3	3	26.9586	1:DECEASED	21.1395	1:PROGRESSION
TCGA-24-1545	69	G3	3	57.4021	1:DECEASED	28.3065	1:PROGRESSION
TCGA-24-1546	46	G3	3	64.2733	1:DECEASED	64.2733	0:CENSORED
TCGA-24-1548	57	G3	3	16.208	1:DECEASED	6.8054	1:PROGRESSION
TCGA-24-1549	58	G3	3	56.5802	1:DECEASED	34.2572	1:PROGRESSION
TCGA-24-1550	49	G3	3	41.0626	1:DECEASED	29.3257	1:PROGRESSION
TCGA-24-1551	53	G3	3	51.9118	1:DECEASED	25.1175	1:PROGRESSION
TCGA-24-1552	77	G3	3	41.3913	1:DECEASED	13.2492	1:PROGRESSION
TCGA-24-1553	53	G3	3	58.0925	1:DECEASED	18.1806	1:PROGRESSION
TCGA-24-1555	50	G3	3	88.5031	1:DECEASED	51.846	1:PROGRESSION
TCGA-24-1556	50	G3	2	70.6184	1:DECEASED	17.7204	1:PROGRESSION
TCGA-24-1557	49	G3	3	39.879	1:DECEASED	14.6957	1:PROGRESSION
TCGA-24-1558	73	G3	3	19.5286	1:DECEASED	8.97524	1:PROGRESSION
TCGA-24-1562	67	G3	3	45.5009	1:DECEASED	7.52868	1:PROGRESSION
TCGA-24-1563	66	G3	3	47.7036	1:DECEASED	13.019	1:PROGRESSION
TCGA-24-1564	67	G3	3	25.8737	1:DECEASED	7.26567	1:PROGRESSION
TCGA-24-1567	54	G3	3	17.2272	1:DECEASED	10.4876	1:PROGRESSION
TCGA-24-1603	53	G3	3	90.147	1:DECEASED	32.6133	1:PROGRESSION
TCGA-24-1604	66	G3	3	88.3716	1:DECEASED	88.3716	1:PROGRESSION
TCGA-24-1616	56	G3	3	38.2352	1:DECEASED	13.3149	1:PROGRESSION
TCGA-24-1842	49	G3	3	8.31772	0:LIVING	8.31772	0:CENSORED
TCGA-24-1843	66	G3	3	3.48489	0:LIVING	3.48489	0:CENSORED
TCGA-24-1844	64	G3	3	3.71503	0:LIVING	3.71503	0:CENSORED
TCGA-24-1846	45	G3	3	4.37255	0:LIVING	4.37255	0:CENSORED
TCGA-24-1847	45	G3	4	11.2766	0:LIVING	11.2766	0:CENSORED
TCGA-24-1849	80	G3	3	5.78624	0:LIVING	5.78624	0:CENSORED
TCGA-24-1850	72	G3	3	5.52323	0:LIVING	5.52323	0:CENSORED
TCGA-24-1924	65	G3	3	30.2134	1:DECEASED	10.5204	1:PROGRESSION
TCGA-24-1928	77	G3	3	11.0465	1:DECEASED	2.30134	1:PROGRESSION
TCGA-24-1930	53	G3	3	81.106	1:DECEASED	17.8847	1:PROGRESSION
TCGA-24-2019	46	G3	3	4.8657	0:LIVING	4.8657	0:CENSORED
TCGA-24-2020	67	G3	3	152.02	1:DECEASED	23.7696	1:PROGRESSION
TCGA-24-2023	54	G3	3	44.8433	1:DECEASED	35.1448	1:PROGRESSION
TCGA-24-2024	72	G3	3	58.1583	1:DECEASED	13.8409	1:PROGRESSION
TCGA-24-2026	79	G3	3	34.8161	1:DECEASED	34.8161	0:CENSORED
TCGA-24-2027	51	G3	4	109.708	1:DECEASED	20.2847	1:PROGRESSION
TCGA-24-2033	87	G3	3	18.4765	1:DECEASED	11.5396	1:PROGRESSION
TCGA-24-2035	65	G3	3	28.175	1:DECEASED	9.43551	1:PROGRESSION
TCGA-24-2254	66	G3	3	57.0733	1:DECEASED	19.9231	1:PROGRESSION
TCGA-24-2261	76	G3	3	0.789032	1:DECEASED	0.789032	1:PROGRESSION
TCGA-24-2262	57	G3	3	0.36164	1:DECEASED	0.36164	1:PROGRESSION
TCGA-24-2267	58	G3	2	47.5392	1:DECEASED	16.8327	1:PROGRESSION
TCGA-24-2271	55	G3	3	31.6271	1:DECEASED	27.1887	1:PROGRESSION
TCGA-24-2281	68	G3	2	44.6132	0:LIVING	44.6132	0:CENSORED
TCGA-24-2288	70	G3	3	0.821909	1:DECEASED	0.821909	1:PROGRESSION
TCGA-24-2289	68	G3	4	67.3636	1:DECEASED	18.6738	1:PROGRESSION
TCGA-24-2290	56	G3	3	36.2297	1:DECEASED	10.6519	1:PROGRESSION
TCGA-24-2293	47	G3	NA	16.6354	1:DECEASED	16.6354	0:CENSORED
TCGA-24-2297	56	G3	3	55.8569	1:DECEASED	55.8569	0:CENSORED
TCGA-24-2298	55	G3	3	53.2597	1:DECEASED	15.419	1:PROGRESSION
TCGA-25-1312	69	G3	4	1.01917	1:DECEASED	1.01917	0:CENSORED
TCGA-25-1313	62	G3	4	26.9586	1:DECEASED	12.9533	1:PROGRESSION
TCGA-25-1314	42	G3	4	33.0079	1:DECEASED	9.00812	1:PROGRESSION
TCGA-25-1315	50	G3	3	52.0433	1:DECEASED	5.03008	1:PROGRESSION
TCGA-25-1316	55	G3	3	42.0489	1:DECEASED	9.07387	1:PROGRESSION
TCGA-25-1317	66	G3	3	2.00546	1:DECEASED	2.00546	0:CENSORED
TCGA-25-1318	54	G3	3	34.9804	1:DECEASED	6.08213	1:PROGRESSION
TCGA-25-1319	73	G3	3	64.9965	1:DECEASED	23.9997	1:PROGRESSION
TCGA-25-1320	65	G3	3	37.9722	1:DECEASED	13.9396	1:PROGRESSION
TCGA-25-1321	65	G3	3	33.9613	1:DECEASED	14.9259	1:PROGRESSION
TCGA-25-1322	62	G3	4	2.99175	1:DECEASED	2.99175	1:PROGRESSION
TCGA-25-1323	72	G3	3	12.9862	1:DECEASED	11.9999	1:PROGRESSION
TCGA-25-1329	76	G3	3	15.0245	1:DECEASED	15.0245	0:CENSORED
TCGA-25-1623	71	G3	4	18.5751	1:DECEASED	11.2437	1:PROGRESSION
TCGA-25-1625	66	G3	3	27.6161	1:DECEASED	17.293	1:PROGRESSION
TCGA-25-1626	65	G3	3	17.03	1:DECEASED	10.4547	1:PROGRESSION
TCGA-25-1627	73	G3	3	12.9533	1:DECEASED	12.9533	0:CENSORED
TCGA-25-1628	67	G3	3	20.6135	1:DECEASED	9.43551	1:PROGRESSION
TCGA-25-1630	73	G3	3	38.2023	1:DECEASED	38.2023	0:CENSORED
TCGA-25-1631	73	G3	3	0.295887	1:DECEASED	0.295887	0:CENSORED
TCGA-25-1632	68	G3	4	59.1446	1:DECEASED	17.6546	1:PROGRESSION
TCGA-25-1633	64	G3	3	62.1692	1:DECEASED	20.2518	1:PROGRESSION
TCGA-25-1634	75	G3	3	35.8681	1:DECEASED	12.493	1:PROGRESSION
TCGA-25-1635	71	G3	3	52.0433	1:DECEASED	20.1861	1:PROGRESSION
TCGA-25-1870	59	G3	3	14.9587	1:DECEASED	7.98895	1:PROGRESSION
TCGA-25-1871	70	G3	3	24.986	1:DECEASED	7.56156	1:PROGRESSION
TCGA-25-2042	60	G3	3	13.019	1:DECEASED	13.019	1:PROGRESSION
TCGA-25-2391	57	G3	3	49.0515	1:DECEASED	49.0515	0:CENSORED
TCGA-25-2392	75	G3	4	1.01917	1:DECEASED	1.01917	0:CENSORED
TCGA-25-2393	81	G3	3	38.0379	1:DECEASED	10.0273	1:PROGRESSION
TCGA-25-2396	71	G3	3	3.02462	1:DECEASED	3.02462	0:CENSORED
TCGA-25-2397	59	G3	4	11.9999	1:DECEASED	11.9999	0:CENSORED
TCGA-25-2398	71	G3	3	45.0077	1:DECEASED	18.9697	1:PROGRESSION
TCGA-25-2399	80	G3	3	19.9888	1:DECEASED	7.98895	1:PROGRESSION
TCGA-25-2400	76	G3	3	42.016	1:DECEASED	18.9697	1:PROGRESSION
TCGA-25-2401	64	G3	3	2.95887	1:DECEASED	2.95887	0:CENSORED
TCGA-25-2404	38	G3	3	29.0298	1:DECEASED	14.0053	1:PROGRESSION
TCGA-29-1688	39	G2	3	78.9032	1:DECEASED	6.04925	1:PROGRESSION
TCGA-29-1691	51	G2	3	48.3282	1:DECEASED	20.1532	1:PROGRESSION
TCGA-29-1693	72	G3	3	101.785	0:LIVING	22.8162	1:PROGRESSION
TCGA-29-1694	45	GX	3	39.0242	1:DECEASED	39.0242	1:PROGRESSION
TCGA-29-1695	62	G2	3	40.405	1:DECEASED	40.405	0:CENSORED
TCGA-29-1696	43	G2	3	33.9284	1:DECEASED	11.2437	1:PROGRESSION
TCGA-29-1697	62	G3	3	31.1997	1:DECEASED	16.4382	1:PROGRESSION
TCGA-29-1698	53	G3	3	68.3171	0:LIVING	5.95062	1:PROGRESSION
TCGA-29-1699	57	G3	3	36.3612	1:DECEASED	36.3612	0:CENSORED
TCGA-29-1701	56	G3	3	16.9313	1:DECEASED	9.79715	1:PROGRESSION
TCGA-29-1702	84	G3	3	23.934	1:DECEASED	9.40264	1:PROGRESSION
TCGA-29-1703	56	G2	3	59.6706	1:DECEASED	10.6519	1:PROGRESSION
TCGA-29-1705	47	G2	3	18.2464	1:DECEASED	9.30401	1:PROGRESSION
TCGA-29-1710	54	G2	3	31.2654	1:DECEASED	10.3561	1:PROGRESSION
TCGA-29-1711	45	G2	3	34.6188	0:LIVING	34.6188	0:CENSORED
TCGA-29-1761	80	G3	3	17.3587	1:DECEASED	17.3587	1:PROGRESSION
TCGA-29-1762	59	G2	4	86.5963	1:DECEASED	45.205	1:PROGRESSION
TCGA-29-1763	43	G2	2	66.8047	0:LIVING	14.0711	1:PROGRESSION
TCGA-29-1770	54	G2	3	24.3614	0:LIVING	12.3944	1:PROGRESSION
TCGA-29-1776	63	G3	3	11.8355	0:LIVING	11.8355	0:CENSORED
TCGA-29-1778	77	G3	3	14.9259	0:LIVING	14.9259	0:CENSORED
TCGA-29-1781	69	G3	3	8.38347	0:LIVING	8.38347	0:CENSORED
TCGA-29-1783	58	G3	3	7.2328	0:LIVING	7.2328	0:CENSORED
TCGA-29-1784	55	G3	3	5.35885	0:LIVING	5.35885	0:CENSORED
TCGA-29-1785	55	G3	3	36.2955	1:DECEASED	15.5505	1:PROGRESSION
TCGA-29-2427	60	G3	3	62.4651	0:LIVING	52.0104	1:PROGRESSION
TCGA-29-2428	58	G3	3	45.1064	0:LIVING	45.1064	0:CENSORED
TCGA-29-A5NZ	66	G3	3	35.7695	1:DECEASED	11.7697	1:PROGRESSION
TCGA-30-1718	44	G3	3	51.9118	1:DECEASED	29.4572	1:PROGRESSION
TCGA-30-1855	61	G3	3	2.46573	1:DECEASED	2.46573	1:PROGRESSION
TCGA-30-1857	64	G3	4	0.263011	1:DECEASED	0.263011	1:PROGRESSION
TCGA-30-1860	58	G3	3	44.9091	1:DECEASED	13.0519	1:PROGRESSION
TCGA-30-1861	74	G3	3	34.7832	1:DECEASED	34.7832	0:CENSORED
TCGA-30-1862	65	G2	4	6.115	1:DECEASED	6.115	1:PROGRESSION
TCGA-30-1891	61	G2	3	30.049	1:DECEASED	5.95062	1:PROGRESSION
TCGA-31-1944	47	G3	3	45.5666	0:LIVING	22.2902	1:PROGRESSION
TCGA-31-1946	30	G3	3	30.1805	0:LIVING	21.8299	1:PROGRESSION
TCGA-31-1950	76	G2	3	18.7724	0:LIVING	11.4738	1:PROGRESSION
TCGA-31-1951	58	G3	3	22.4874	0:LIVING	21.6655	1:PROGRESSION
TCGA-31-1953	52	G3	3	6.70678	0:LIVING	2.30134	1:PROGRESSION
TCGA-31-1956	60	G3	3	44.1201	0:LIVING	44.1201	0:CENSORED
TCGA-31-1959	49	G2	4	2.20272	0:LIVING	2.20272	0:CENSORED
TCGA-36-1568	52	G3	3	28.7668	0:LIVING	18.0162	1:PROGRESSION
TCGA-36-1569	52	G3	3	29.0956	0:LIVING	29.0956	0:CENSORED
TCGA-36-1570	49	G3	3	21.534	0:LIVING	12.3286	1:PROGRESSION
TCGA-36-1571	53	G3	3	22.8491	1:DECEASED	12.3286	1:PROGRESSION
TCGA-36-1574	48	G3	3	22.5532	0:LIVING	21.3039	1:PROGRESSION
TCGA-36-1575	83	G3	3	8.54785	0:LIVING	8.54785	0:CENSORED
TCGA-36-1576	76	G3	3	30.0819	0:LIVING	26.86	1:PROGRESSION
TCGA-36-1578	63	G3	4	27.8463	0:LIVING	10.1917	1:PROGRESSION
TCGA-36-1580	82	G3	3	24.2299	1:DECEASED	14.4656	1:PROGRESSION
TCGA-36-1581	63	G3	2	24.6901	0:LIVING	23.0792	1:PROGRESSION
TCGA-3P-A9WA	55	G3	2	13.8081	0:LIVING	13.8081	0:CENSORED
TCGA-57-1582	50	G3	3	24.0326	1:DECEASED	24.0326	1:PROGRESSION
TCGA-57-1583	57	G3	3	11.3752	1:DECEASED	11.3752	1:PROGRESSION
TCGA-57-1584	47	G3	3	21.1395	0:LIVING	17.4245	1:PROGRESSION
TCGA-57-1585	57	G3	3	1.74245	1:DECEASED	1.74245	1:PROGRESSION
TCGA-57-1993	56	G3	3	25.0847	0:LIVING	25.0847	0:CENSORED
TCGA-57-1994	63	NA	NA	25.0189	0:LIVING	25.0189	0:CENSORED
TCGA-59-2348	59	G3	3	180.195	0:LIVING	180.195	0:CENSORED
TCGA-59-2350	44	G3	4	22.323	1:DECEASED	6.93691	1:PROGRESSION
TCGA-59-2351	51	G3	3	116.119	0:LIVING	70.3225	1:PROGRESSION
TCGA-59-2352	78	G3	3	9.40264	1:DECEASED	9.40264	1:PROGRESSION
TCGA-59-2354	63	G3	3	34.3887	1:DECEASED	15.1889	1:PROGRESSION
TCGA-59-2355	58	G3	4	2.13696	1:DECEASED	2.13696	1:PROGRESSION
TCGA-59-2363	40	G3	3	5.4246	0:LIVING	5.4246	0:CENSORED
TCGA-59-A5PD	55	G3	1	20.5148	1:DECEASED	4.76707	1:PROGRESSION
TCGA-61-1724	47	G3	3	20.9422	1:DECEASED	20.9422	1:PROGRESSION
TCGA-61-1725	40	G3	3	31.4298	0:LIVING	27.7476	1:PROGRESSION
TCGA-61-1728	59	G3	4	27.8791	0:LIVING	17.5231	1:PROGRESSION
TCGA-61-1733	71	G3	3	31.7914	0:LIVING	5.75336	1:PROGRESSION
TCGA-61-1736	45	G3	3	48.7885	1:DECEASED	25.1175	1:PROGRESSION
TCGA-61-1737	42	G3	4	44.8433	0:LIVING	44.8433	0:CENSORED
TCGA-61-1738	60	G3	3	35.8023	1:DECEASED	9.07387	1:PROGRESSION
TCGA-61-1740	71	G3	3	2.43285	1:DECEASED	2.43285	1:PROGRESSION
TCGA-61-1741	76	G3	3	33.6654	1:DECEASED	16.0437	1:PROGRESSION
TCGA-61-1900	51	G3	3	5.78624	0:LIVING	5.78624	0:CENSORED
TCGA-61-1907	63	G3	3	31.2983	0:LIVING	24.4271	1:PROGRESSION
TCGA-61-1910	56	G3	2	37.0516	0:LIVING	37.0516	0:CENSORED
TCGA-61-1914	65	G3	3	56.6131	0:LIVING	55.035	1:PROGRESSION
TCGA-61-1917	60	G3	3	43.4297	1:DECEASED	43.4297	0:CENSORED
TCGA-61-1918	45	G3	4	15.7478	1:DECEASED	13.5779	1:PROGRESSION
TCGA-61-1919	58	G2	3	38.1694	1:DECEASED	14.4327	1:PROGRESSION
TCGA-61-1995	43	G3	3	2.00546	0:LIVING	2.00546	0:CENSORED
TCGA-61-1998	48	G3	3	5.52323	0:LIVING	5.52323	0:CENSORED
TCGA-61-2000	67	G3	3	14.4985	0:LIVING	11.1451	1:PROGRESSION
TCGA-61-2002	46	G3	3	17.9834	0:LIVING	17.9834	0:CENSORED
TCGA-61-2003	53	G2	3	4.01091	0:LIVING	4.01091	0:CENSORED
TCGA-61-2008	40	G2	2	30.6408	0:LIVING	26.8929	1:PROGRESSION
TCGA-61-2009	65	G3	3	39.8461	0:LIVING	3.32051	1:PROGRESSION
TCGA-61-2012	81	G2	2	30.6408	0:LIVING	30.6408	0:CENSORED
TCGA-61-2016	51	G3	3	1.18355	1:DECEASED	1.18355	1:PROGRESSION
TCGA-61-2088	51	G3	3	4.76707	0:LIVING	4.76707	0:CENSORED
TCGA-61-2092	57	G3	3	51.7145	0:LIVING	51.7145	0:CENSORED
TCGA-61-2094	63	G3	3	71.7362	0:LIVING	71.7362	0:CENSORED
TCGA-61-2101	55	G2	3	55.4953	1:DECEASED	55.4953	1:PROGRESSION
TCGA-61-2102	74	G3	3	6.47664	1:DECEASED	6.47664	1:PROGRESSION
TCGA-61-2104	53	G2	2	76.8649	0:LIVING	55.2323	1:PROGRESSION
TCGA-61-2109	40	G3	3	20.6792	1:DECEASED	15.2875	1:PROGRESSION
TCGA-61-2110	56	NA	3	44.5146	1:DECEASED	7.00266	1:PROGRESSION
TCGA-61-2111	61	G3	4	125.752	0:LIVING	72.4924	1:PROGRESSION
TCGA-61-2113	53	G3	2	22.2244	1:DECEASED	9.56702	1:PROGRESSION
TCGA-OY-A56P	48	G3	3	39.6818	0:LIVING	26.1038	1:PROGRESSION
TCGA-OY-A56Q	78	G3	2	18.9368	0:LIVING	18.9368	0:CENSORED
TCGA-VG-A8LO	55	GB	4	0.789032	1:DECEASED	0.789032	1:PROGRESSION
TCGA-WR-A838	72	G3	3	9.99441	1:DECEASED	8.05471	1:PROGRESSION
