# Supplementary material for: Recurrent Somatic Copy Number Alterations and Their Association with Oncogene Expression Levels in High-Grade Ovarian Serous Carcinoma
Source: Life (Basel). 2023 Nov 10;13(11):2192. doi: 10.3390/life13112192 (PMC10672014; doi:10.3390/life13112192)
Supplement: Supplementary file 1 [file life-13-02192-s001.zip › SupplementaryTable2Esplen2023.xlsx]

## Sheet: Sheet1
S2. Genes in genomic blocks of recurrent SCNA in high-grade ovarian serous carcinoma
Gene	RefSeq ID	Chromosome	Start	End	Cytoband	CNA	Profiled Samples	Frequency	Correlation Coefficient (r =)	Highly Correlated
RRAGC	NM_001271851.2	chr1	38838197	38859772	1p34.3	AMP	29	0.11	0.68	YES
MYCBP	NM_012333.5	chr1	38862492	38873348	1p34.3	AMP	29	0.11	0.66	YES
GJA9	NM_030772.5	chr1	38874068	38881587	1p34.3	AMP	29	0.11	0.49	No
RHBDL2	NM_001304746.2	chr1	38885806	38929519	1p34.3	AMP	29	0.11	0.45	No
AKIRIN1	NM_001136275.2	chr1	38991275	39006059	1p34.3	AMP	30	0.11	0.69	YES
NDUFS5	NM_001184979.2	chr1	39026349	39034615	1p34.3	AMP	29	0.11	0.59	YES
MACF1	NM_001397473.1	chr1	39409072	39487138	1p34.3	AMP	34	0.13	0.46	No
BMP8A	NM_181809.4	chr1	39491635	39529869	1p34.3	AMP	32	0.12	0.29	No
PPIEL	NR_144357.1	chr1	39522279	39559698	1p34.3	AMP	31	0.11	0.24	No
PABPC4	NM_001135654.2	chr1	39560815	39576790	1p34.3	AMP	30	0.11	0.52	No
SNORA55	NR_002983.1	chr1	39567373	39567510	1p34.3	AMP	30	0.11	N/A	No
HEYL	NM_014571.4	chr1	39623434	39639643	1p34.2	AMP	30	0.11	0.18	No
NT5C1A	NM_032526.3	chr1	39651228	39672107	1p34.2	AMP	30	0.11	0.04	No
HPCAL4	NM_001282397.2	chr1	39678647	39691433	1p34.2	AMP	30	0.11	0.13	No
PPIE	NM_001195007.2	chr1	39738881	39763914	1p34.2	AMP	29	0.11	0.76	YES
BMP8B	NM_001720.5	chr1	39757181	39788865	1p34.2	AMP	29	0.11	0.36	No
OXCT2	NM_022120.2	chr1	39769522	39771348	1p34.2	AMP	28	0.1	0.41	No
TRIT1	NM_001312692.1	chr1	39841030	39883511	1p34.2	AMP	28	0.1	0.75	YES
NFYC-AS1	NR_024567.1	chr1	40689079	40692261	1p34.2	AMP	28	0.1	0.46	No
NFYC	NM_001142589.2	chr1	40691703	40771603	1p34.2	AMP	30	0.11	0.82	YES
KCNQ4	NM_172163.3	chr1	40783786	40840452	1p34.2	AMP	31	0.11	0.31	No
CITED4	NM_133467.3	chr1	40861053	40862363	1p34.2	AMP	31	0.11	0.41	No
CTPS1	NM_001301237.2	chr1	40988518	41012565	1p34.2	AMP	32	0.12	0.6	YES
SLFNL1-AS1	NR_037868.1	chr1	41014589	41043890	1p34.2	AMP	29	0.11	N/A	No
SLFNL1	NM_001300859.2	chr1	41015596	41021725	1p34.2	AMP	29	0.11	0.42	No
SCMH1	NM_001350668.2	chr1	41027201	41242306	1p34.2	AMP	28	0.1	0.72	YES
STRIT1	NM_001352129.2	chr3	155290226	155293683	3q25.2	AMP	28	0.1	N/A	No
PLCH1	NM_001349252.2	chr3	155479880	155745071	3q25.31	AMP	31	0.11	0.07	No
C3ORF33	NM_001308229.2	chr3	155762616	155806278	3q25.31	AMP	29	0.11	0.45	No
SLC33A1	NM_001190992.2	chr3	155826519	155854427	3q25.31	AMP	29	0.11	0.66	YES
GMPS	NM_003875.3	chr3	155870649	155944020	3q25.31	AMP	29	0.11	0.58	YES
KCNAB1	NM_001308222.1	chr3	156291036	156538752	3q25.31	AMP	30	0.11	0.11	No
KCNAB1-AS1	NR_046618.2	chr3	156441156	156446936	3q25.31	AMP	29	0.11	N/A	No
KCNAB1-AS2	NR_046617.1	chr3	156215560	156227883	3q25.31	AMP	29	0.11	N/A	No
SSR3	NM_001308197.2	chr3	156539552	156555117	3q25.31	AMP	29	0.11	0.6	YES
TIPARP-AS1	NR_027954.1	chr3	156673170	156675713	3q25.31	AMP	29	0.11	0.33	No
TIPARP	NM_001184718.2	chr3	156676663	156706770	3q25.31	AMP	29	0.11	0.43	No
LINC00886	NR_038387.1	chr3	156747342	156817062	3q25.31	AMP	28	0.1	N/A	No
PA2G4P4	NR_003284.1	chr3	156809270	156812021	3q25.31	AMP	28	0.1	0.12	No
LEKR1	NM_001004316.3	chr3	156826352	157046129	3q25.31	AMP	28	0.1	0.37	No
CCNL1	NM_001308185.2	chr3	157143120	157160147	3q25.31	AMP	28	0.1	0.52	No
VEPH1	NM_001167915.3	chr3	157459474	157503605	3q25.31-q25.32	AMP	28	0.1	0.14	No
IQCJ	NM_001197100.2	chr3	159069318	159266307	3q25.32	AMP	28	0.1	0.04	No
IQCJ-SCHIP1	NM_001197113.2	chr3	159069318	159897359	3q25.32-q25.33	AMP	32	0.12	N/A	No
SCHIP1	NM_001197107.2	chr3	159273243	159897359	3q25.33	AMP	32	0.12	0.34	No
IL12A-AS1	NR_108088.1	chr3	159913399	160207092	3q25.33	AMP	32	0.12	N/A	No
IL12A	NM_001354583.2	chr3	159988834	159996019	3q25.33	AMP	29	0.11	0.29	No
LINC01100	NR_104132.1	chr3	160020648	160031423	3q25.33	AMP	29	0.11	N/A	No
C3ORF80	NM_001168214.2	chr3	160225421	160228213	3q25.33	AMP	31	0.11	N/A	No
IFT80	NM_001190241.2	chr3	160256985	160399225	3q25.33	AMP	32	0.12	0.58	YES
SMC4	NM_001288753.2	chr3	160399649	160434953	3q25.33	AMP	34	0.13	0.62	YES
TRIM59	NM_173084.3	chr3	160435502	160449786	3q25.33	AMP	34	0.13	0.51	No
KPNA4	NM_002268.5	chr3	160495006	160565571	3q25.33	AMP	32	0.12	0.71	YES
SCARNA7	NR_003001.1	chr3	160514906	160515236	3q25.22	AMP	32	0.12	0.11	No
ARL14	NM_025047.3	chr3	160677159	160678448	3q25.33	AMP	32	0.12	0.09	No
PPM1L	NM_001317912.2	chr3	160842148	161078902	3q25.33-q26.1	AMP	33	0.12	0.27	No
B3GALNT1	NM_001349163.2	chr3	161083882	161105349	3q26.1	AMP	32	0.12	0.44	No
NMD3	NM_001320227.2	chr3	161221310	161253532	3q26.1	AMP	33	0.12	0.57	YES
SPTSSB	NM_001320679.2	chr3	161344797	161371517	3q26.1	AMP	34	0.13	0.15	No
LINC02067	NR_102265.2	chr3	161426426	161448242	3q26.1	AMP	34	0.13	N/A	No
OTOL1	NM_001080440.1	chr3	161496807	161503942	3q26.1	AMP	34	0.13	0.03	No
LINC01192	NR_033945.1	chr3	163177242	163303301	3q26.1	AMP	40	0.15	N/A	No
SI	NM_001041.4	chr3	164978897	165078496	3q26.1	AMP	45	0.17	-0.06	No
SLITRK3	NM_001318811.2	chr3	165186719	165197109	3q26.1	AMP	45	0.17	0.05	No
BCHE	NM_000055.4	chr3	165772903	165837423	3q26.1	AMP	51	0.19	-0.02	No
ZBBX	NM_001199201.2	chr3	167239842	167380297	3q26.1	AMP	57	0.21	-0.02	No
SERPINI2	NM_001394327.1	chr3	167441932	167476963	3q26.1	AMP	58	0.21	0	No
WDR49	NM_001348952.2	chr3	167478683	167653942	3q26.1	AMP	59	0.22	-0.02	No
PDCD10	NM_007217.4	chr3	167683297	167734892	3q26.1	AMP	59	0.22	0.61	YES
SERPINI1	NM_001122752.2	chr3	167735720	167825569	3q26.1	AMP	59	0.22	0.3	No
LRRC77P	NR_145443.1	chr3	167895947	167924011	3q26.1-q26.2	AMP	59	0.22	N/A	No
GOLIM4	NM_001308155.2	chr3	168008688	168095924	3q26.2	AMP	61	0.22	0.41	No
EGFEM1P	NR_021485.2	chr3	168249521	168830599	3q26.2	AMP	73	0.27	0.28	No
LINC02082	NR_109989.1	chr3	168901944	168921996	3q26.2	AMP	78	0.29	N/A	No
MECOM	NM_001366473.2	chr3	169083506	169663712	3q26.2	AMP	81	0.3	0.27	No
TERC	NR_001566.1	chr3	169764609	169765060	3q26.2	AMP	74	0.27	0.09	No
ACTRT3	NM_032487.5	chr3	169766920	169769561	3q26.2	AMP	74	0.27	0.46	No
MYNN	NM_001185118.2	chr3	169773395	169789716	3q26.2	AMP	74	0.27	0.77	YES
LRRC34	NM_001363888.2	chr3	169793002	169812904	3q26.2	AMP	73	0.27	0.3	No
LRRIQ4	NM_001080460.3	chr3	169812869	169837773	3q26.2	AMP	73	0.27	0.34	No
LRRC31	NM_001277128.2	chr3	169839171	169869935	3q26.2	AMP	73	0.27	-0.05	No
SAMD7	NM_001304366.2	chr3	169911571	169939175	3q26.2	AMP	73	0.27	-0.01	No
SEC62	NM_003262.4	chr3	169966806	169998373	3q26.2	AMP	73	0.27	0.71	YES
GPR160	NM_014373.3	chr3	170037994	170085392	3q26.2	AMP	72	0.27	0.35	No
PHC3	NM_001308116.2	chr3	170087583	170181733	3q26.2	AMP	72	0.27	0.68	YES
PRKCI	NM_002740.6	chr3	170222423	170305977	3q26.2	AMP	70	0.26	0.48	No
SKIL	NM_001145097.2	chr3	170359622	170396849	3q26.2	AMP	69	0.25	0.46	No
CLDN11	NM_001185056.2	chr3	170421225	170434691	3q26.2	AMP	69	0.25	-0.06	No
SLC7A14	NM_020949.3	chr3	170459547	170586075	3q26.2	AMP	71	0.26	0.03	No
RPL22L1	NM_001320451.2	chr3	170864874	170870195	3q26.2	AMP	66	0.24	0.17	No
EIF5A2	NM_020390.6	chr3	170888417	170908637	3q26.2	AMP	65	0.24	0.38	No
SLC2A2	NM_001278659.2	chr3	170996346	171026720	3q26.2	AMP	64	0.24	0.09	No
TNIK	NM_001161566.3	chr3	171058413	171460405	3q26.2-q26.31	AMP	65	0.24	0.06	No
PLD1	NM_001130081.3	chr3	171600403	171810483	3q26.31	AMP	66	0.24	0.44	No
TMEM212	NM_001164436.2	chr3	171843348	171859318	3q26.31	AMP	66	0.24	N/A	No
FNDC3B	NM_001135095.2	chr3	172040530	172401669	3q26.31	AMP	71	0.26	0.49	No
GHSR	NM_198407.2	chr3	172443290	172448456	3q26.31	AMP	71	0.26	0.03	No
TNFSF10	NM_001190943.2	chr3	172517354	172523430	3q26	AMP	71	0.26	0.37	No
NCEH1	NM_001146278.3	chr3	172630248	172711067	3q26.31	AMP	71	0.26	0.39	No
ECT2	NM_001349102.2	chr3	172750725	172821474	3q26.31	AMP	70	0.26	0.6	YES
SPATA16	NM_031955.6	chr3	172889356	173141235	3q26.31	AMP	68	0.25	0.15	No
NLGN1	NM_001365934.2	chr3	173584433	174294372	3q26.31	AMP	67	0.25	0.16	No
NAALADL2	NM_207015.3	chr3	174859333	175810548	3q26.31	AMP	63	0.23	0.27	No
NAALADL2-AS3	NR_046390.1	chr3	175079311	175115242	3q26.3	AMP	60	0.22	N/A	No
LINC01208	NR_109968.1	chr3	176604147	176635532	3q26.32	AMP	61	0.22	N/A	No
LINC01209	NR_110819.1	chr3	176814154	176817001	3q26.32	AMP	60	0.22	N/A	No
TBL1XR1	NM_001321195.3	chr3	177019343	177196478	3q26.32	AMP	62	0.23	0.59	YES
LINC00501	NR_047465.1	chr3	177294441	177323435	3q26.32	AMP	61	0.22	N/A	No
LINC00578	NR_047568.1	chr3	177441920	177752704	3q26.32	AMP	62	0.23	N/A	No
LINC02015	NR_110826.1	chr3	177816864	177899224	3q26.32	AMP	61	0.22	N/A	No
LINC01014	NR_046786.1	chr3	178419200	178457305	3q26.32	AMP	60	0.22	N/A	No
KCNMB2	NM_001278911.2	chr3	178558849	178844429	3q26.32	AMP	59	0.22	0.1	No
ZMAT3	NM_001375824.1	chr3	179017222	179071809	3q26.32	AMP	59	0.22	0.32	No
PIK3CA	NM_006218.4	chr3	179148356	179240093	3q26.32	AMP	60	0.22	0.58	YES
KCNMB3	NM_001163677.2	chr3	179239702	179267050	3q26.32	AMP	60	0.22	0.46	No
ZNF639	NM_001375807.1	chr3	179323452	179338583	3q26.33	AMP	60	0.22	0.7	YES
MFN1	NM_033540.3	chr3	179347708	179394936	3q26.33	AMP	60	0.22	0.69	YES
GNB4	NM_021629.4	chr3	179396087	179451470	3q26.33	AMP	60	0.22	0.24	No
ACTL6A	NM_178042.4	chr3	179562925	179588407	3q26.33	AMP	61	0.22	0.71	YES
MRPL47	NM_177988.1	chr3	179588464	179604646	3q26.33	AMP	61	0.22	0.64	YES
NDUFB5	NM_001199958.2	chr3	179604793	179627647	3q26.33	AMP	61	0.22	0.47	No
USP13	NM_003940.3	chr3	179653039	179789401	3q26.33	AMP	61	0.22	0.25	No
PEX5L	NM_001256753.2	chr3	179794957	180036937	3q26.33	AMP	60	0.22	0.22	No
PEX5L-AS2	NR_110061.1	chr3	179899536	179921899	3q26.33	AMP	60	0.22	N/A	No
TTC14	NM_001042601.3	chr3	180602162	180611130	3q26.33	AMP	57	0.21	0.43	No
CCDC39	NM_181426.2	chr3	180614007	180679489	3q26.33	AMP	57	0.21	0.02	No
FXR1	NM_001363882.1	chr3	180912670	180982753	3q26.33	AMP	56	0.21	0.58	YES
DNAJC19	NM_001190233.2	chr3	180983708	180989838	3q26.33	AMP	55	0.2	0.64	YES
SOX2-OT	NR_075091.1	chr3	181056679	181742228	3q26.33	AMP	56	0.21	0.11	No
SOX2	NM_003106.4	chr3	181711924	181714436	3q26.33	AMP	55	0.2	0.15	No
LINC01206	NR_104146.1	chr3	181952363	182010678	3q26.33	AMP	56	0.21	N/A	No
LINC01994	NR_040105.1	chr3	182446969	182486362	3q26.33	AMP	53	0.2	N/A	No
ATP11B	NM_014616.3	chr3	182793503	182921629	3q26.33	AMP	53	0.2	0.56	YES
DCUN1D1	NM_001308101.2	chr3	182938073	182985918	3q26.33	AMP	52	0.19	0.7	YES
MCCC1	NM_001363880.1	chr3	183015217	183099587	3q27.1	AMP	52	0.19	0.62	YES
LAMP3	NM_014398.4	chr3	183122214	183162734	3q27.1	AMP	52	0.19	0.26	No
MCF2L2	NM_015078.4	chr3	183178040	183428619	3q27.1	AMP	53	0.2	0.18	No
B3GNT5	NM_032047.5	chr3	183253252	183273385	3q27.1	AMP	51	0.19	0.24	No
LINC00888	NR_038302.1	chr3	183447607	183456013	3q27.1	AMP	53	0.2	N/A	No
KLHL6	NM_130446.4	chr3	183487550	183555706	3q27.1	AMP	53	0.2	-0.01	No
KLHL24	NM_001349413.1	chr3	183635622	183684519	3q27.1	AMP	53	0.2	0.66	YES
YEATS2	NM_001351371.2	chr3	183697796	183793490	3q27.1	AMP	53	0.2	0.58	YES
MAP6D1	NM_024871.4	chr3	183815921	183825577	3q27.1	AMP	53	0.2	0.43	No
PARL	NM_001037639.3	chr3	183829270	183884880	3q27.1	AMP	53	0.2	0.63	YES
ABCC5	NM_001320032.2	chr3	183919933	184017884	3q27.1	AMP	53	0.2	0.52	No
ABCC5-AS1	NR_046570.1	chr3	184006337	184011419	3q27.1	AMP	53	0.2	N/A	No
HTR3D	NM_001163646.2	chr3	184032830	184039369	3q27.1	AMP	53	0.2	N/A	No
HTR3C	NM_130770.3	chr3	184053046	184060673	3q27.1	AMP	53	0.2	-0.02	No
HTR3E	NM_001256614.1	chr3	184100178	184106995	3q27.1	AMP	53	0.2	0.1	No
EIF2B5	NM_003907.3	chr3	184135357	184145311	3q27.1	AMP	53	0.2	0.71	YES
DVL3	NM_004423.4	chr3	184155376	184173614	3q27.1	AMP	53	0.2	0.72	YES
AP2M1	NM_001311198.2	chr3	184174854	184184091	3q27.1	AMP	53	0.2	0.65	YES
ABCF3	NM_001351300.2	chr3	184186198	184194005	3q27.1	AMP	53	0.2	0.76	YES
VWA5B2	NM_001390847.1	chr3	184230352	184242329	3q27.1	AMP	51	0.19	0.16	No
ALG3	NM_001006941.2	chr3	184242328	184249525	3q27.1	AMP	51	0.19	0.69	YES
CAMK2N2	NM_033259.3	chr3	184259212	184261553	3q27.1	AMP	51	0.19	0.19	No
ECE2	NM_001100121.2	chr3	184276021	184293031	3q27.1	AMP	52	0.19	0.45	No
PSMD2	NM_001278709.2	chr3	184300580	184309050	3q27.1	AMP	52	0.19	0.75	YES
EIF4G1	NM_001291157.2	chr3	184314605	184335353	3q27.1	AMP	52	0.19	0.63	YES
SNORD66	NR_003055.1	chr3	184325695	184325771	3q27.1	AMP	52	0.19	N/A	No
FAM131A	NM_001171093.2	chr3	184335925	184346275	3q27.1	AMP	52	0.19	0.69	YES
CLCN2	NM_001171089.3	chr3	184346184	184361605	3q27.1	AMP	52	0.19	0.5	No
POLR2H	NM_001278715.2	chr3	184363360	184368591	3q27.1	AMP	52	0.19	0.63	YES
THPO	NM_001177598.2	chr3	184371934	184378208	3q27.1	AMP	52	0.19	0.01	No
CHRD	NM_001304474.2	chr3	184380309	184390739	3q27.1	AMP	52	0.19	0.01	No
EPHB3	NM_004443.4	chr3	184561784	184582408	3q27.1	AMP	52	0.19	0.29	No
MAGEF1	NM_022149.5	chr3	184710363	184712064	3q27.1	AMP	53	0.2	0.6	YES
LINC02069	NR_110043.1	chr3	184756388	184773155	3q27.1	AMP	53	0.2	N/A	No
VPS8	NM_001349298.2	chr3	184812165	185052604	3q27.2	AMP	54	0.2	0.7	YES
C3ORF70	NM_001025266.3	chr3	185076837	185153060	3q27.2	AMP	53	0.2	0.09	No
EHHADH-AS1	NR_038990.1	chr3	185162900	185191955	3q27.2	AMP	53	0.2	N/A	No
EHHADH	NM_001166415.2	chr3	185190623	185254049	3q27.2	AMP	52	0.19	0.46	No
MAP3K13	NM_001242317.2	chr3	185282960	185489094	3q27.2	AMP	51	0.19	0.24	No
TMEM41A	NM_080652.4	chr3	185489600	185499035	3q27.2	AMP	51	0.19	0.71	YES
LIPH	NM_139248.3	chr3	185506261	185552588	3q27.2	AMP	52	0.19	0.17	No
SENP2	NM_021627.3	chr3	185586294	185633551	3q27.2	AMP	52	0.19	0.79	YES
IGF2BP2	NM_001291872.3	chr3	185643129	185821142	3q27.2	AMP	53	0.2	0.28	No
IGF2BP2-AS1	NR_126326.1	chr3	185713251	185729787	3q27.2	AMP	52	0.19	0.24	No
TRA2B	NM_001243879.2	chr3	185914557	185938014	3q27.2	AMP	53	0.2	0.48	No
NMRAL2P	NR_151491.1	chr3	185959942	185980877	3q27.2	AMP	52	0.19	N/A	No
ETV5	NM_004454.3	chr3	186046313	186109089	3q27.2	AMP	52	0.19	-0.04	No
DGKG	NM_001080745.2	chr3	186147200	186362234	3q27.2-q27.3	AMP	51	0.19	0.12	No
LINC02052	NR_033844.1	chr3	186454980	186493661	3q27.3	AMP	50	0.18	N/A	No
CRYGS	NM_017541.4	chr3	186538442	186544380	3q27.3	AMP	50	0.18	0.12	No
TBCCD1	NM_001286749.2	chr3	186546066	186570318	3q27.3	AMP	50	0.18	0.65	YES
DNAJB11	NM_001378451.1	chr3	186570719	186585793	3q27.3	AMP	49	0.18	0.67	YES
AHSG	NM_001354573.2	chr3	186613059	186621318	3q27.3	AMP	48	0.18	0.07	No
FETUB	NM_001308079.4	chr3	186640398	186653141	3q27.3	AMP	48	0.18	0.05	No
HRG	NM_000412.5	chr3	186666013	186678234	3q27.3	AMP	48	0.18	0.21	No
KNG1	NM_001102416.3	chr3	186717358	186744410	3q27.3	AMP	48	0.18	0.18	No
EIF4A2	NM_001967.4	chr3	186783576	186789897	3q27.3	AMP	50	0.18	0.49	No
SNORD2	NR_002587.1	chr3	186784795	186784865	3q27.3	AMP	49	0.18	N/A	No
SNORA81	NR_002989.2	chr3	186786675	186786852	3q27.3	AMP	50	0.18	0.04	No
SNORA63	NR_002586.1	chr3	186787298	186787433	3q27.3	AMP	50	0.18	-0.05	No
SNORA4	NR_002588.1	chr3	186787612	186787749	3q27.3	AMP	50	0.18	N/A	No
RFC4	NM_002916.5	chr3	186789899	186806482	3q27.3	AMP	50	0.18	0.68	YES
ADIPOQ	NM_001177800.2	chr3	186842709	186858463	3q27.3	AMP	50	0.18	-0.07	No
ADIPOQ-AS1	NR_046662.2	chr3	186851885	186861368	3q27.3	AMP	49	0.18	N/A	No
ST6GAL1	NM_001353916.2	chr3	187038717	187078553	3q27.3	AMP	49	0.18	0.24	No
RPL39L	NM_052969.3	chr3	187120947	187139496	3q27.3	AMP	48	0.18	0.46	No
RTP1	NM_153708.3	chr3	187197485	187201462	3q27.3	AMP	47	0.17	0.1	No
MASP1	NM_001031849.3	chr3	187246359	187291737	3q27.3	AMP	47	0.17	0.05	No
RTP4	NM_022147.3	chr3	187368384	187372076	3q27.3	AMP	47	0.17	0.13	No
SST	NM_001048.4	chr3	187668911	187670394	3q27.3	AMP	46	0.17	0	No
RTP2	NM_001004312.2	chr3	187698258	187702557	3q27.3	AMP	46	0.17	0.14	No
BCL6	NM_001134738.1	chr3	187721376	187734907	3q27.3	AMP	46	0.17	0.13	No
LPP-AS2	NR_036497.1	chr3	188151205	188154088	3q27.3	AMP	48	0.18	N/A	No
LPP	NM_001387667.1	chr3	188153020	188890671	3q27.3-q28	AMP	49	0.18	0.42	No
LPP-AS1	NR_046623.1	chr3	188562236	188568666	3q28	AMP	47	0.17	N/A	No
TPRG1	NM_198485.4	chr3	189171970	189325304	3q28	AMP	48	0.18	0.05	No
TPRG1-AS2	NR_046722.1	chr3	189238685	189240594	3q28	AMP	48	0.18	N/A	No
TP63	NM_001114981.2	chr3	189789658	189897276	3q28	AMP	48	0.18	0	No
P3H2	NM_001134418.2	chr3	189956727	190122278	3q28	AMP	45	0.17	0.29	No
CLDN16	NM_001378493.1	chr3	190290360	190412138	3q28	AMP	46	0.17	0.19	No
CLDN1	NM_021101.5	chr3	190305706	190322446	3q28	AMP	46	0.17	0.14	No
TMEM207	NM_207316.3	chr3	190428654	190449901	3q28	AMP	46	0.17	0.15	No
IL1RAP	NM_001167931.2	chr3	190514084	190659750	3q28	AMP	47	0.17	0.38	No
GMNC	NM_001146686.3	chr3	190852736	190862694	3q28	AMP	47	0.17	0.03	No
SNAR-I	NR_024343.1	chr3	190877929	190878050	3q28	AMP	47	0.17	N/A	No
OSTN	NM_198184.2	chr3	191199240	191265615	3q28	AMP	48	0.18	N/A	No
UTS2B	NM_198152.5	chr3	191267167	191330526	3q28	AMP	48	0.18	0	No
CCDC50	NM_178335.3	chr3	191329393	191398659	3q28	AMP	48	0.18	0.64	YES
PYDC2	NM_001083308.1	chr3	191461162	191461456	3q28	AMP	48	0.18	N/A	No
FGF12	NM_001377293.1	chr3	192139389	192727541	3q28-q29	AMP	51	0.19	0.22	No
MB21D2	NM_178496.4	chr3	192796814	192917856	3q29	AMP	49	0.18	0.4	No
PLAAT1	NM_001366112.1	chr3	193241221	193270855	3q29	AMP	48	0.18	0.41	No
ATP13A5	NM_198505.4	chr3	193274788	193378753	3q29	AMP	48	0.18	N/A	No
ATP13A4	NM_032279.4	chr3	193398966	193554895	3q29	AMP	48	0.18	0.03	No
OPA1	NM_001354663.2	chr3	193593207	193697811	3q29	AMP	48	0.18	0.72	YES
OPA1-AS1	NR_046634.1	chr3	193618598	193627332	3q29	AMP	48	0.18	N/A	No
LINC02026	NR_033944.1	chr3	193957371	194003659	3q29	AMP	48	0.18	N/A	No
DPPA2P3	NR_027764.1	chr3	193993092	193994238	3q29	AMP	48	0.18	0.12	No
HES1	NM_005524.4	chr3	194136147	194138732	3q29	AMP	49	0.18	0.06	No
LINC00887	NR_024480.1	chr3	194301198	194312804	3q29	AMP	48	0.18	0	No
CPN2	NM_001291988.2	chr3	194339767	194351328	3q29	AMP	48	0.18	-0.08	No
LRRC15	NM_001135057.3	chr3	194355248	194369743	3q29	AMP	48	0.18	-0.09	No
GP5	NM_004488.2	chr3	194394820	194399266	3q29	AMP	48	0.18	0.03	No
ATP13A3	NM_001374836.1	chr3	194402676	194487002	3q29	AMP	48	0.18	0.6	YES
ATP13A3-DT	NR_033929.1	chr3	194487139	194488545	3q29	AMP	48	0.18	N/A	No
TMEM44-AS1	NR_047575.1	chr3	194584267	194590832	3q29	AMP	48	0.18	N/A	No
TMEM44	NM_001166305.2	chr3	194587677	194633419	3q29	AMP	48	0.18	0.54	No
LSG1	NM_018385.3	chr3	194640790	194672191	3q29	AMP	48	0.18	0.8	YES
FAM43A	NM_153690.5	chr3	194685882	194689037	3q29	AMP	48	0.18	0.22	No
LINC01968	NR_037891.1	chr3	194708420	194782168	3q29	AMP	48	0.18	N/A	No
XXYLT1	NM_001308069.2	chr3	195068283	195247856	3q29	AMP	49	0.18	0.52	No
XXYLT1-AS1	NR_104188.1	chr3	195094587	195096057	3q29	AMP	48	0.18	N/A	No
XXYLT1-AS2	NR_102711.1	chr3	195147870	195152856	3q29	AMP	49	0.18	N/A	No
ACAP2	NM_012287.6	chr3	195274744	195443020	3q29	AMP	49	0.18	0.58	YES
PPP1R2	NM_001316325.2	chr3	195514427	195543325	3q29	AMP	48	0.18	0.73	YES
APOD	NM_001647.4	chr3	195568704	195583940	3q29	AMP	48	0.18	-0.04	No
SDHAP2	NR_003265.3	chr3	195658038	195688871	3q29	AMP	48	0.18	0.36	No
MUC20	NM_001282506.2	chr3	195720977	195733551	3q29	AMP	48	0.18	0.39	No
MUC4	NM_018406.7	chr3	195746770	195811929	3q29	AMP	48	0.18	0.18	No
TNK2	NM_001382273.1	chr3	195863363	195908551	3q29	AMP	48	0.18	0.32	No
SDHAP1	NR_003264.2	chr3	195959920	195990279	3q29	AMP	48	0.18	0.52	No
TFRC	NM_001313965.2	chr3	196049283	196082090	3q29	AMP	48	0.18	0.36	No
LINC00885	NR_034088.1	chr3	196142635	196160890	3q29	AMP	48	0.18	N/A	No
ZDHHC19	NM_001039617.2	chr3	196197451	196211400	3q29	AMP	48	0.18	0.21	No
SLC51A	NM_152672.6	chr3	196216533	196233427	3q29	AMP	48	0.18	0.24	No
PCYT1A	NM_001312673.2	chr3	196234367	196287726	3q29	AMP	48	0.18	0.74	YES
DYNLT2B	NM_001351628.2	chr3	196291218	196318240	3q29	AMP	47	0.17	0.36	No
TM4SF19-DYNLT2B	NR_037950.1	chr3	196316084	196338420	3q29	AMP	46	0.17	N/A	No
TM4SF19	NM_001204898.2	chr3	196323546	196338388	3q29	AMP	46	0.17	0.02	No
UBXN7	NM_015562.2	chr3	196347661	196432427	3q29	AMP	47	0.17	0.61	YES
RNF168	NM_152617.4	chr3	196468782	196503768	3q29	AMP	46	0.17	0.58	YES
SMCO1	NM_001320473.2	chr3	196506878	196515346	3q29	AMP	46	0.17	0.3	No
WDR53	NM_001345918.2	chr3	196559862	196568554	3q29	AMP	46	0.17	0.79	YES
FBXO45	NM_001105573.2	chr3	196568659	196589059	3q29	AMP	46	0.17	0.7	YES
NRROS	NM_198565.3	chr3	196639693	196662004	3q29	AMP	46	0.17	0.14	No
CEP19	NM_001379468.1	chr3	196706276	196712250	3q29	AMP	46	0.17	0.45	No
PIGX	NM_001166304.2	chr3	196712376	196736007	3q29	AMP	46	0.17	0.65	YES
PAK2	NM_002577.4	chr3	196739856	196832647	3q29	AMP	46	0.17	0.74	YES
SENP5	NM_001308045.2	chr3	196867919	196934714	3q29	AMP	46	0.17	0.78	YES
NCBP2	NM_001308036.2	chr3	196935405	196942528	3q29	AMP	46	0.17	0.72	YES
NCBP2AS2	NM_001355243.2	chr3	196942673	196943543	3q29	AMP	46	0.17	0.68	YES
PIGZ	NM_025163.4	chr3	196946355	196968833	3q29	AMP	46	0.17	0.35	No
MELTF-AS1	NR_038285.1	chr3	197002905	197004744	3q29	AMP	46	0.17	N/A	No
MELTF	NM_033316.4	chr3	197018952	197029817	3q29	AMP	46	0.17	0.25	No
DLG1	NM_001366219.1	chr3	197042559	197298135	3q29	AMP	46	0.17	0.77	YES
DLG1-AS1	NR_038289.1	chr3	197298246	197303751	3q29	AMP	46	0.17	N/A	No
BDH1	NM_203314.3	chr3	197509782	197555968	3q29	AMP	46	0.17	0.49	No
SDHAP4	NR_003266.2	chr3	197614026	197627881	3q29	AMP	46	0.17	0.57	YES
RUBCN	NM_001346873.2	chr3	197668866	197736904	3q29	AMP	46	0.17	0.64	YES
FYTTD1	NM_001011537.3	chr3	197749532	197787596	3q29	AMP	46	0.17	0.72	YES
LRCH3	NM_001363887.1	chr3	197791225	197888436	3q29	AMP	45	0.17	0.61	YES
IQCG	NM_001323029.2	chr3	197889076	197959991	3q29	AMP	45	0.17	0.33	No
RPL35A	NM_001316311.2	chr3	197950189	197956610	3q29	AMP	45	0.17	0.4	No
LMLN	NM_001136049.3	chr3	197960216	198043720	3q29	AMP	45	0.17	0.52	No
ANKRD18DP	NR_003291.2	chr3	198057530	198080693	3q29	AMP	45	0.17	0.11	No
FAM157A	NR_146164.1	chr3	198153205	198222513	3q29	AMP	45	0.17	0.08	No
PDE4D	NM_001165899.2	chr5	58969037	60488065	5q11.2-q12.1	HOMDEL	30	0.11	0.24	No
OR4F21	NM_001005504.1	chr8	166085	167024	8p23.3	HOMDEL	32	0.12	N/A	No
RPL23AP53	NR_003572.2	chr8	208343	232318	8p23.3	HOMDEL	32	0.12	0.61	YES
ZNF596	NM_001042416.3	chr8	232455	247339	8p23.3	HOMDEL	32	0.12	0.61	YES
FAM87A	NR_103537.1	chr8	375930	383174	8p23.3	HOMDEL	32	0.12	N/A	No
FBXO25	NM_183420.2	chr8	406957	477967	8p23.3	HOMDEL	32	0.12	0.76	YES
TDRP	NM_001256113.2	chr8	489945	544834	8p23.3	HOMDEL	32	0.12	0.68	YES
ERICH1	NM_001303100.2	chr8	614745	731224	8p23.3	HOMDEL	32	0.12	0.77	YES
DLGAP2	NM_001346810.2	chr8	737627	1708476	8p23.3	HOMDEL	30	0.11	0	No
CLN8	NM_018941.4	chr8	1763788	1786570	8p23.3	HOMDEL	28	0.1	0.68	YES
ARHGEF10	NM_001308153.2	chr8	1823925	1958641	8p23.3	HOMDEL	28	0.1	0.65	YES
KBTBD11	NM_014867.3	chr8	1973676	2006936	8p23.3	HOMDEL	28	0.1	0.25	No
MYOM2	NM_003970.4	chr8	2045045	2145456	8p23.3	HOMDEL	28	0.1	0.32	No
CSMD1	NM_033225.6	chr8	2935360	4994914	8p23.2	HOMDEL	36	0.13	0.13	No
KCNS2	NM_020697.4	chr8	98426957	98432853	8q22.2	AMP	28	0.1	-0.08	No
STK3	NM_001256313.2	chr8	98454632	98825688	8q22.2	AMP	32	0.12	0.78	YES
OSR2	NM_001286841.2	chr8	98944441	98952100	8q22.2	AMP	29	0.11	0.15	No
VPS13B	NM_152564.5	chr8	99013273	99877580	8q22.2	AMP	35	0.13	0.56	YES
COX6C	NM_004374.4	chr8	99877864	99893707	8q22.2	AMP	32	0.12	0.62	YES
RGS22	NM_001286692.2	chr8	99960935	100106049	8q22.2	AMP	36	0.13	0.08	No
FBXO43	NM_001029860.4	chr8	100133350	100145817	8q22.2	AMP	36	0.13	0.17	No
POLR2K	NM_005034.4	chr8	100150635	100154003	8q22.2	AMP	36	0.13	0.65	YES
SPAG1	NM_001374321.1	chr8	100158037	100241904	8q22.2	AMP	36	0.13	0.48	No
RNF19A	NM_001353837.2	chr8	100257066	100302193	8q22.2	AMP	37	0.14	0.64	YES
ANKRD46	NM_001270379.2	chr8	100509751	100559759	8q22.3	AMP	40	0.15	0.59	YES
SNX31	NM_001363720.1	chr8	100572873	100618405	8q22.3	AMP	41	0.15	0.15	No
PABPC1	NM_002568.4	chr8	100702915	100722088	8q22.3	AMP	39	0.14	0.65	YES
YWHAZ	NM_001135701.2	chr8	100916522	100951312	8q22.3	AMP	41	0.15	0.82	YES
ZNF706	NM_001042510.2	chr8	101197051	101205673	8q22.3	AMP	41	0.15	0.7	YES
NACA4P	NR_002182.1	chr8	101368892	101369595	8q22.3	AMP	40	0.15	-0.15	No
GRHL2	NM_001330593.2	chr8	101492438	101669726	8q22.3	AMP	40	0.15	0.51	No
NCALD	NM_001040629.2	chr8	101686541	102124261	8q22.3	AMP	40	0.15	0.39	No
RRM2B	NM_001172478.2	chr8	102204501	102238961	8q22.3	AMP	38	0.14	0.64	YES
UBR5	NM_001282873.2	chr8	102252272	102412700	8q22.3	AMP	38	0.14	0.65	YES
ODF1	NM_024410.4	chr8	102551588	102561018	8q22.3	AMP	38	0.14	N/A	No
KLF10	NM_001032282.4	chr8	102648783	102653743	8q22.3	AMP	39	0.14	0.34	No
AZIN1	NM_001363010.1	chr8	102826301	102864200	8q22.3	AMP	40	0.15	0.7	YES
ATP6V1C1	NM_001695.5	chr8	103021082	103073051	8q22.3	AMP	42	0.15	0.8	YES
BAALC-AS2	NR_027071.1	chr8	103132962	103141342	8q22.3	AMP	43	0.16	N/A	No
BAALC	NM_001024372.2	chr8	103140724	103230305	8q22.3	AMP	43	0.16	0.13	No
BAALC-AS1	NR_109954.1	chr8	103156989	103172140	8q22.3	AMP	43	0.16	N/A	No
FZD6	NM_001164615.2	chr8	103298493	103332866	8q22.3	AMP	42	0.15	0.59	YES
CTHRC1	NM_001256099.2	chr8	103372506	103382989	8q22.3	AMP	43	0.16	0.19	No
SLC25A32	NM_030780.5	chr8	103398637	103415107	8q22.3	AMP	43	0.16	0.77	YES
DCAF13	NM_001416065.1	chr8	103415385	103443453	8q22.3	AMP	43	0.16	0.75	YES
RIMS2	NM_001282881.2	chr8	103819219	104256094	8q22.3	AMP	46	0.17	0.08	No
DCSTAMP	NM_001257317.1	chr8	104339795	104356689	8q22.3	AMP	43	0.16	0.03	No
DPYS	NM_001385.3	chr8	104379430	104467055	8q22.3	AMP	44	0.16	-0.06	No
LRP12	NM_001135703.3	chr8	104489235	104589258	8q22.3	AMP	44	0.16	0.4	No
ZFPM2	NM_001362836.2	chr8	105318437	105804539	8q23	AMP	49	0.18	0.06	No
OXR1	NM_001198535.1	chr8	106726106	106752694	8q23.1	AMP	50	0.18	0.64	YES
ABRA	NM_139166.5	chr8	106759482	106770244	8q23.1	AMP	50	0.18	0.08	No
ANGPT1	NM_001314051.2	chr8	107249481	107336522	8q23.1	AMP	50	0.18	0.11	No
RSPO2	NM_001282863.2	chr8	107899315	108083620	8q23.1	AMP	52	0.19	0.05	No
EIF3E	NM_001568.3	chr8	108201215	108248717	8q23.1	AMP	51	0.19	0.59	YES
EMC2	NM_001329495.2	chr8	108443623	108489196	8q23.1	AMP	51	0.19	0.8	YES
TMEM74	NR_136411.2	chr8	108606849	108787594	8q23.1	AMP	54	0.2	0.01	No
TRHR	NM_003301.7	chr8	109086584	109121565	8q23.1	AMP	57	0.21	0.07	No
NUDCD1	NM_001128211.2	chr8	109240918	109329934	8q23.1	AMP	57	0.21	0.75	YES
ENY2	NM_001193557.2	chr8	109334346	109345954	8q23.1	AMP	57	0.21	0.66	YES
PKHD1L1	NM_177531.6	chr8	109362460	109537207	8q23.1-q23.2	AMP	60	0.22	0.25	No
EBAG9	NM_001278938.2	chr8	109540172	109565996	8q23.2	AMP	60	0.22	0.74	YES
SYBU	NM_001330596.2	chr8	109573977	109608062	8q23.2	AMP	59	0.22	0.32	No
KCNV1	NM_014379.4	chr8	109963635	109975771	8q23.2	AMP	58	0.21	0.07	No
CSMD3	NM_001363185.1	chr8	112222927	113436939	8q23.3	AMP	59	0.22	-0.11	No
TRPS1	NM_001330599.2	chr8	115408495	115668975	8q23.3	AMP	63	0.23	0.29	No
LINC00536	NR_046215.1	chr8	115950510	116325059	8q23.3	AMP	69	0.25	N/A	No
EIF3H	NM_003756.3	chr8	116642129	116755823	8q23.3-q24.11	AMP	66	0.24	0.73	YES
UTP23	NM_032334.3	chr8	116766523	116774684	8q24.11	AMP	66	0.24	0.83	YES
RAD21	NM_006265.3	chr8	116845933	116874776	8q24.11	AMP	66	0.24	0.79	YES
RAD21-AS1	NR_033886.1	chr8	116874423	116876868	8q24.11	AMP	66	0.24	N/A	No
AARD	NM_001025357.3	chr8	116938206	116944487	8q24.11	AMP	68	0.25	0.25	No
SLC30A8	NM_001172814.2	chr8	117134994	117176714	8q24.11	AMP	69	0.25	-0.02	No
MED30	NM_001282986.2	chr8	117520712	117540262	8q24.11	AMP	70	0.26	0.58	YES
EXT1	NM_000127.3	chr8	117794489	118111826	8q24.11	AMP	72	0.27	0.57	YES
SAMD12	NM_001349811.2	chr8	118189467	118621963	8q24.11-q24.12	AMP	72	0.27	0.59	YES
SAMD12-AS1	NR_038210.1	chr8	118621000	118726067	8q24.12	AMP	69	0.25	N/A	No
TNFRSF11B	NM_002546.4	chr8	118923556	118951885	8q24.12	AMP	68	0.25	0.41	No
COLEC10	NM_001324095.2	chr8	118952262	119108455	8q24.12	AMP	70	0.26	0.34	No
MAL2	NM_052886.3	chr8	119208362	119245673	8q24.12	AMP	70	0.26	0.71	YES
CCN3	NM_002514.4	chr8	119416445	119424434	8q24.12	AMP	69	0.25	0.17	No
ENPP2	NM_001130863.3	chr8	119557085	119638839	8q24.12	AMP	68	0.25	-0.12	No
TAF2	NM_003184.4	chr8	119730773	119832841	8q24.12	AMP	70	0.26	0.84	YES
DSCC1	NM_024094.3	chr8	119833975	119855894	8q24.12	AMP	71	0.26	0.55	YES
DEPTOR	NM_001283012.2	chr8	119873721	120050918	8q24.12	AMP	73	0.27	0.47	No
COL14A1	NM_001413497.1	chr8	120125101	120277932	8q24.12	AMP	77	0.28	0	No
MRPL13	NM_014078.6	chr8	120395436	120445150	8q24.12	AMP	73	0.27	0.57	YES
MTBP	NM_022045.5	chr8	120445418	120523636	8q24.12	AMP	71	0.26	0.63	YES
SNTB1	NM_021021.4	chr8	120535755	120812046	8q24.12	AMP	69	0.25	0.45	No
HAS2	NM_005328.3	chr8	121612115	121641440	8q24.13	AMP	71	0.26	0.07	No
HAS2-AS1	NR_002835.2	chr8	121639345	121645325	8q24.13	AMP	71	0.26	0.14	No
ZHX2	NM_001362797.2	chr8	122781654	122974510	8q24.13	AMP	74	0.27	0.18	No
DERL1	NM_001134671.3	chr8	123013169	123042302	8q24.13	AMP	75	0.28	0.8	YES
TBC1D31	NM_001363156.1	chr8	123072706	123152153	8q24.13	AMP	77	0.28	0.56	YES
FAM83A	NM_001288587.3	chr8	123182664	123210078	8q24.13	AMP	77	0.28	0.3	No
FAM83A-AS1	NR_024479.1	chr8	123201171	123202743	8q24.13	AMP	77	0.28	0.32	No
C8ORF76	NM_032847.3	chr8	123219966	123241377	8q24.13	AMP	78	0.29	0.66	YES
ZHX1-C8ORF76	NM_001204180.2	chr8	123226190	123274286	8q24.13	AMP	78	0.29	N/A	No
ZHX1	NM_001017926.3	chr8	123248455	123274286	8q24.13	AMP	78	0.29	0.67	YES
ATAD2	NM_014109.4	chr8	123319849	123396447	8q24.13	AMP	80	0.29	0.64	YES
NTAQ1	NM_001283024.1	chr8	123416724	123442240	8q24.13	AMP	80	0.29	0.61	YES
FBXO32	NM_001242463.2	chr8	123497888	123541206	8q24.13	AMP	81	0.3	0.36	No
KLHL38	NM_001081675.3	chr8	123644443	123653801	8q24.13	AMP	80	0.29	0.08	No
ANXA13	NM_001003954.3	chr8	123680793	123737393	8q24.13	AMP	80	0.29	0.23	No
FAM91A1	NM_001317917.2	chr8	123768438	123815452	8q24.13	AMP	81	0.3	0.77	YES
FER1L6	NM_001039112.2	chr8	123851986	124120061	8q24.13	AMP	82	0.3	0.09	No
FER1L6-AS1	NR_040044.1	chr8	123984137	124040782	8q24.13	AMP	82	0.3	N/A	No
FER1L6-AS2	NR_103547.1	chr8	124046070	124171522	8q24.13	AMP	81	0.3	N/A	No
TMEM65	NM_194291.3	chr8	124306188	124372701	8q24.13	AMP	80	0.29	0.65	YES
TRMT12	NM_017956.4	chr8	124450819	124453026	8q24.13	AMP	80	0.29	0.75	YES
RNF139-DT	NR_108047.1	chr8	124462492	124474563	8q24.13	AMP	80	0.29	N/A	No
RNF139	NM_007218.4	chr8	124474879	124488618	8q24.13	AMP	80	0.29	0.68	YES
TATDN1	NM_001146160.1	chr8	124488493	124539088	8q24.13	AMP	80	0.29	0.7	YES
NDUFB9	NM_001278646.2	chr8	124539122	124549979	8q24.13	AMP	80	0.29	0.61	YES
MTSS1	NM_001363299.2	chr8	124550783	124728473	8q24.13	AMP	80	0.29	0.3	No
LINC00964	NR_027321.1	chr8	124942007	124951095	8q24.13	AMP	80	0.29	0.14	No
ZNF572	NM_152412.3	chr8	124973294	124979389	8q24.13	AMP	81	0.3	0.57	YES
SQLE	NM_003129.4	chr8	124998504	125022283	8q24.13	AMP	81	0.3	0.54	No
WASHC5	NM_001330609.2	chr8	125024259	125091792	8q24.13	AMP	79	0.29	0.75	YES
NSMCE2	NM_001349486.2	chr8	125091859	125367120	8q24.13	AMP	79	0.29	0.64	YES
TRIB1	NM_001282985.2	chr8	125432208	125438403	8q24.13	AMP	79	0.29	0.31	No
LINC00861	NR_038447.1	chr8	125922522	125951197	8q24.13	AMP	84	0.31	N/A	No
LRATD2	NM_174911.5	chr8	126552442	126558478	8q24.21	AMP	89	0.33	0.54	No
PCAT1	NR_045262.2	chr8	127013153	127021014	8q24.21	AMP	89	0.33	N/A	No
PRNCR1	NR_109833.1	chr8	127079873	127092595	8q24.21	AMP	89	0.33	N/A	No
CCAT1	NR_108049.1	chr8	127207381	127219268	8q24.21	AMP	90	0.33	N/A	No
CASC8	NR_117100.1	chr8	127289675	127482139	8q24.21	AMP	93	0.34	0.07	No
CCAT2	NR_109834.1	chr8	127400398	127402150	8q24.21	AMP	91	0.34	N/A	No
POU5F1B	NM_001159542.3	chr8	127415866	127416946	8q24.21	AMP	91	0.34	0.27	No
MYC	NM_001354870.1	chr8	127735433	127742951	8q24.21	AMP	97	0.36	0.4	No
PVT1	NR_003367.3	chr8	127794532	128101253	8q24.21	AMP	99	0.36	0.47	No
LINC02912	NR_103558.1	chr8	127946558	127948723	8q24.21	AMP	97	0.36	N/A	No
LINC00977	NR_033916.1	chr8	129216466	129241240	8q24.21	AMP	96	0.35	N/A	No
GSDMC	NM_031415.3	chr8	129748195	129786624	8q24.21	AMP	99	0.36	0.32	No
CYRIB	NM_001353316.2	chr8	129839592	130016560	8q24.21	AMP	97	0.36	0.58	YES
ASAP1	NM_001247996.2	chr8	130052103	130443674	8q24.21-q24.22	AMP	96	0.35	0.51	No
ASAP1-IT2	NR_045385.1	chr8	130082737	130084768	8q24.21	AMP	95	0.35	N/A	No
ASAP1-IT1	NR_002765.2	chr8	130295354	130296533	8q24.21	AMP	92	0.34	0.23	No
ADCY8	NM_001115.3	chr8	130780300	131040909	8q24.22	AMP	92	0.34	0.1	No
EFR3A	NM_001323557.2	chr8	131916772	132013642	8q24.22	AMP	91	0.34	0.69	YES
OC90	NM_001080399.3	chr8	132024215	132059382	8q24.22	AMP	91	0.34	0.06	No
HHLA1	NM_001145095.3	chr8	132061479	132111157	8q24.22	AMP	91	0.34	0.1	No
KCNQ3	NM_001204824.2	chr8	132120860	132447262	8q24.22	AMP	92	0.34	0.16	No
HPYR1	NR_026684.1	chr8	132560497	132561479	8q24.22	AMP	90	0.33	N/A	No
DNAAF11	NM_001321961.2	chr8	132570415	132675545	8q24.22	AMP	91	0.34	0.4	No
TMEM71	NM_001145153.2	chr8	132709940	132760582	8q24.22	AMP	90	0.33	0.2	No
PHF20L1	NM_001362971.2	chr8	132775387	132848807	8q24.22	AMP	90	0.33	0.75	YES
TG	NM_003235.5	chr8	132866957	133134899	8q24.22	AMP	90	0.33	0.02	No
SLA	NM_001282965.2	chr8	133036727	133102602	8q24.22	AMP	89	0.33	-0.05	No
CCN4	NM_001204869.2	chr8	133191038	133231690	8q24.22	AMP	89	0.33	0	No
NDRG1	NM_001258433.2	chr8	133237174	133297252	8q24.22	AMP	90	0.33	0.41	No
ST3GAL1	NM_003033.4	chr8	133454847	133571887	8q24.22	AMP	90	0.33	0.42	No
ZFAT	NM_001289394.2	chr8	134477787	134713031	8q24.22	AMP	91	0.34	0.43	No
ZFAT-AS1	NR_002438.1	chr8	134598070	134600689	8q24.22	AMP	91	0.34	0.22	No
LINC01591	NR_026706.2	chr8	135234130	135299719	8q24.22	AMP	90	0.33	0.1	No
KHDRBS3	NM_006558.3	chr8	135457455	135647610	8q24.23	AMP	90	0.33	0.41	No
FAM135B	NM_001362965.2	chr8	138130022	138497730	8q24.23	AMP	86	0.32	0.11	No
COL22A1	NM_152888.3	chr8	138588234	138914041	8q24.23-q24.3	AMP	87	0.32	0.01	No
KCNK9	NM_001282534.2	chr8	139617120	139703123	8q24.3	AMP	86	0.32	0.14	No
TRAPPC9	NM_001374682.1	chr8	139727724	140457744	8q24.3	AMP	91	0.34	0.65	YES
CHRAC1	NM_017444.6	chr8	140511321	140517154	8q24.3	AMP	88	0.32	0.75	YES
AGO2	NM_001164623.3	chr8	140520155	140635633	8q24.3	AMP	91	0.34	0.56	YES
PTK2	NM_001387662.1	chr8	140658401	141001004	8q24.3	AMP	91	0.34	0.83	YES
DENND3	NM_001362798.2	chr8	141128588	141195804	8q24.3	AMP	91	0.34	0.4	No
SLC45A4	NM_001286648.2	chr8	141211945	141228574	8q24.3	AMP	90	0.33	0.53	No
LINC01300	NR_024441.1	chr8	141340548	141344621	8q24.3	AMP	86	0.32	0.03	No
GPR20	NM_005293.3	chr8	141356469	141367286	8q24.3	AMP	86	0.32	0.13	No
PTP4A3	NM_007079.3	chr8	141421387	141432454	8q24.3	AMP	86	0.32	0.44	No
MROH5	NR_160399.1	chr8	141433824	141507229	8q24.3	AMP	86	0.32	0.17	No
LINC00051	NR_024378.1	chr8	142198355	142209003	8q24.3	AMP	86	0.32	-0.03	No
TSNARE1	NM_001366903.1	chr8	142299867	142403182	8q24.3	AMP	86	0.32	0.74	YES
ADGRB1	NM_001391985.1	chr8	142449648	142545007	8q24.3	AMP	86	0.32	0.13	No
ARC	NM_001412852.1	chr8	142611048	142614479	8q24.3	AMP	85	0.31	0.1	No
JRK	NM_001279352.2	chr8	142657459	142669967	8q24.3	AMP	85	0.31	0.5	No
PSCA	NM_005672.5	chr8	142680494	142682725	8q24.3	AMP	85	0.31	0.28	No
LY6K	NM_001160355.2	chr8	142700110	142704170	8q24.3	AMP	85	0.31	0.23	No
LNCOC1	NR_038925.1	chr8	142702251	142726973	8q24.3	AMP	85	0.31	N/A	No
THEM6	NM_001363000.2	chr8	142727222	142736927	8q24.3	AMP	85	0.31	0.72	YES
SLURP1	NM_020427.3	chr8	142740948	142742406	8q24.3	AMP	85	0.31	0.25	No
LYPD2	NM_205545.3	chr8	142750149	142752532	8q24.3	AMP	85	0.31	0.23	No
LYNX1	NM_001356370.1	chr8	142771196	142776531	8q24.3	AMP	84	0.31	0.3	No
LY6D	NM_003695.3	chr8	142784881	142786539	8q24.3	AMP	84	0.31	0.18	No
GML	NM_002066.3	chr8	142834800	142846851	8q24.3	AMP	84	0.31	0.02	No
CYP11B1	NM_001026213.1	chr8	142872356	142879820	8q24.3	AMP	84	0.31	N/A	No
CYP11B2	NM_000498.3	chr8	142910558	142917843	8q24.3	AMP	85	0.31	N/A	No
LY6E-DT	NR_026913.1	chr8	142982030	143018390	8q24.3	AMP	87	0.32	0.34	No
CDC42P3	NR_102426.1	chr8	142995827	142997663	8q24.3	AMP	87	0.32	N/A	No
LY6E	NM_001127213.2	chr8	143018528	143022409	8q24.3	AMP	87	0.32	0.56	YES
LINC02904	NR_126398.1	chr8	143039208	143054303	8q24.3	AMP	87	0.32	0.3	No
LY6H	NM_001135655.2	chr8	143157915	143160321	8q24.3	AMP	87	0.32	0.07	No
GPIHBP1	NM_001301772.2	chr8	143213217	143217170	8q24.3	AMP	87	0.32	0	No
ZFP41	NM_001271156.3	chr8	143246938	143253591	8q24.3	AMP	87	0.32	0.68	YES
GLI4	NM_138465.4	chr8	143267444	143276931	8q24.3	AMP	87	0.32	0.7	YES
ZNF696	NM_030895.3	chr8	143291416	143299952	8q24.3	AMP	88	0.32	0.66	YES
TOP1MT	NM_001258447.1	chr8	143309323	143359977	8q24.3	AMP	89	0.33	0.6	YES
RHPN1-AS1	NR_026785.1	chr8	143366622	143368635	8q24.3	AMP	89	0.33	0.56	YES
RHPN1	NM_052924.3	chr8	143368875	143384221	8q24.3	AMP	89	0.33	0.55	YES
MAFA	NM_201589.4	chr8	143428063	143430732	8q24.3	AMP	89	0.33	-0.09	No
ZC3H3	NM_015117.3	chr8	143437658	143541447	8q24.3	AMP	89	0.33	0.8	YES
GSDMD	NM_001166237.1	chr8	143553386	143563062	8q24.3	AMP	88	0.32	0.7	YES
MROH6	NM_001100878.2	chr8	143566191	143572772	8q24.3	AMP	88	0.32	0.38	No
NAPRT	NM_001363146.1	chr8	143574784	143578330	8q24.3	AMP	88	0.32	0.61	YES
EEF1D	NM_001289950.4	chr8	143579727	143597415	8q24.3	AMP	88	0.32	0.69	YES
TIGD5	NM_032862.5	chr8	143597830	143603224	8q24.3	AMP	88	0.32	0.73	YES
PYCR3	NM_001329866.3	chr8	143603209	143609575	8q24.3	AMP	88	0.32	0.73	YES
GFUS	NM_001317783.2	chr8	143612617	143617549	8q24.3	AMP	88	0.32	0.7	YES
ZNF623	NM_001261843.2	chr8	143636018	143653730	8q24.3	AMP	88	0.32	0.77	YES
ZNF707	NM_001288805.2	chr8	143684478	143695385	8q24.3	AMP	87	0.32	0.72	YES
LINC02878	NR_015445.1	chr8	143697114	143698413	8q24.3	AMP	87	0.32	0.48	No
CCDC166	NM_001162914.1	chr8	143706693	143708109	8q24.3	AMP	87	0.32	0.15	No
MAPK15	NM_139021.3	chr8	143716348	143722458	8q24.3	AMP	87	0.32	0.32	No
FAM83H	NM_198488.5	chr8	143723932	143733779	8q24.3	AMP	87	0.32	0.75	YES
IQANK1	NM_001381875.1	chr8	143734138	143746337	8q24.3	AMP	87	0.32	N/A	No
SCRIB	NM_015356.5	chr8	143790924	143815773	8q24.3	AMP	89	0.33	0.63	YES
PUF60	NM_001362897.2	chr8	143816343	143829041	8q24.3	AMP	89	0.33	0.74	YES
NRBP2	NM_178564.4	chr8	143833582	143840973	8q24.3	AMP	89	0.33	0.63	YES
EPPK1	NM_031308.4	chr8	143857323	143878467	8q24.3	AMP	89	0.33	0.36	No
PLEC	NM_001410941.1	chr8	143915152	143976745	8q24.3	AMP	90	0.33	0.53	No
PARP10	NM_001317895.2	chr8	143977157	143986460	8q24.3	AMP	89	0.33	0.58	YES
GRINA	NM_001009184.2	chr8	143990055	143993415	8q24.3	AMP	89	0.33	0.81	YES
SPATC1	NM_001134374.2	chr8	144012279	144047114	8q24.3	AMP	90	0.33	0.14	No
OPLAH	NM_017570.5	chr8	144051265	144060692	8q24.3	AMP	90	0.33	0.55	YES
EXOSC4	NM_019037.3	chr8	144078671	144080648	8q24.3	AMP	90	0.33	0.7	YES
GPAA1	NM_003801.4	chr8	144082633	144086216	8q24.3	AMP	90	0.33	0.73	YES
CYC1	NM_001916.5	chr8	144095075	144097525	8q24.3	AMP	90	0.33	0.68	YES
SHARPIN	NM_030974.4	chr8	144098636	144103773	8q24.3	AMP	90	0.33	0.75	YES
MAF1	NM_032272.5	chr8	144104460	144107611	8q24.3	AMP	90	0.33	0.79	YES
WDR97	NM_001316309.2	chr8	144107738	144118328	8q24.3	AMP	90	0.33	0.26	No
HGH1	NM_016458.4	chr8	144137773	144140851	8q24.3	AMP	90	0.33	0.68	YES
MROH1	NM_001099281.3	chr8	144148015	144213465	8q24.3	AMP	90	0.33	0.68	YES
BOP1	NM_015201.5	chr8	144262044	144291438	8q24.3	AMP	89	0.33	0.63	YES
SCX	NM_001080514.3	chr8	144266452	144268481	8q24.3	AMP	89	0.33	0.21	No
HSF1	NM_005526.4	chr8	144291603	144314720	8q24.3	AMP	89	0.33	0.75	YES
DGAT1	NM_012079.6	chr8	144314583	144326852	8q24.3	AMP	89	0.33	0.74	YES
SCRT1	NM_031309.6	chr8	144330564	144336482	8q24.3	AMP	89	0.33	0.08	No
TMEM249	NM_001252404.3	chr8	144353227	144354931	8q24.3	AMP	89	0.33	0.41	No
FBXL6	NM_012162.4	chr8	144355430	144358472	8q24.3	AMP	89	0.33	0.68	YES
SLC52A2	NM_001363122.2	chr8	144358612	144361272	8q24.3	AMP	89	0.33	0.67	YES
ADCK5	NM_174922.5	chr8	144374046	144393242	8q24.3	AMP	89	0.33	0.74	YES
CPSF1	NM_013291.3	chr8	144393230	144409335	8q24.3	AMP	89	0.33	0.66	YES
SLC39A4	NM_001374839.1	chr8	144412413	144416844	8q24.3	AMP	89	0.33	0.44	No
VPS28	NM_183057.3	chr8	144423616	144428548	8q24.3	AMP	89	0.33	0.67	YES
TONSL	NM_013432.5	chr8	144428774	144444440	8q24.3	AMP	89	0.33	0.53	No
TONSL-AS1	NR_109770.1	chr8	144435167	144439893	8q24.3	AMP	89	0.33	N/A	No
ZFTRAF1	NM_001408049.1	chr8	144451124	144462871	8q24.3	AMP	89	0.33	0.7	YES
KIFC2	NM_001369769.2	chr8	144466336	144474202	8q24.3	AMP	89	0.33	0.55	YES
FOXH1	NM_003923.3	chr8	144473411	144475849	8q24.3	AMP	89	0.33	0.18	No
PPP1R16A	NM_001329445.2	chr8	144478350	144502121	8q24.3	AMP	89	0.33	0.69	YES
GPT	NM_001382664.1	chr8	144503067	144507172	8q24.3	AMP	89	0.33	0.34	No
MFSD3	NM_138431.3	chr8	144509069	144511213	8q24.3	AMP	89	0.33	0.55	YES
RECQL4	NM_001413017.1	chr8	144511287	144517833	8q24.3	AMP	89	0.33	0.56	YES
LRRC14	NM_001272036.2	chr8	144517991	144525172	8q24.3	AMP	89	0.33	0.7	YES
LRRC24	NM_001024678.4	chr8	144522387	144527033	8q24.3	AMP	89	0.33	0.23	No
C8ORF82	NM_001001795.2	chr8	144525732	144529111	8q24.3	AMP	89	0.33	0.61	YES
ARHGAP39	NM_001308208.2	chr8	144529178	144685846	8q24.3	AMP	89	0.33	0.6	YES
ZNF251	NM_138367.2	chr8	144720908	144755531	8q24.3	AMP	89	0.33	0.67	YES
ZNF34	NM_001378027.1	chr8	144772223	144787317	8q24.3	AMP	89	0.33	0.69	YES
RPL8	NM_001317782.2	chr8	144789768	144792390	8q24.3	AMP	89	0.33	0.63	YES
ZNF517	NM_001317936.2	chr8	144798912	144810084	8q24.3	AMP	89	0.33	0.57	YES
ZNF7	NM_001282797.2	chr8	144827559	144843772	8q24.3	AMP	89	0.33	0.8	YES
COMMD5	NM_001287237.2	chr8	144850175	144853048	8q24.3	AMP	89	0.33	0.68	YES
ZNF250	NM_001363102.2	chr8	144876954	144901453	8q24.3	AMP	89	0.33	0.62	YES
ZNF16	NM_001029976.3	chr8	144930357	144950880	8q24.3	AMP	89	0.33	0.71	YES
ZNF252P	NR_023392.1	chr8	144973588	145002899	8q24.3	AMP	89	0.33	0.71	YES
TMED10P1	NR_002807.4	chr8	144994864	144998897	8q24.3	AMP	89	0.33	0.44	No
ZNF252P-AS1	NR_026974.1	chr8	145002810	145006046	8q24.3	AMP	89	0.33	0.29	No
C8ORF33	NM_023080.3	chr8	145052466	145056030	8q24.3	AMP	89	0.33	0.62	YES
AQP11	NM_001363477.2	chr11	77589952	77610356	11q14.1	AMP	28	0.1	0.6	YES
CLNS1A	NM_001311199.2	chr11	77618539	77637794	11q14.1	AMP	28	0.1	0.71	YES
RSF1	NM_016578.4	chr11	77660008	77820722	11q14.1	AMP	30	0.11	0.64	YES
AAMDC	NM_001392038.1	chr11	77821143	77872352	11q14.1	AMP	30	0.11	0.6	YES
INTS4	NM_033547.4	chr11	77878719	77994668	11q14.1	AMP	32	0.12	0.55	YES
KCTD14	NM_001282406.2	chr11	78015714	78046191	11q14.1	AMP	32	0.12	0.41	No
NDUFC2-KCTD14	NM_001203262.2	chr11	78015714	78079862	11q14.1	AMP	32	0.12	N/A	No
THRSP	NM_003251.4	chr11	78063860	78068351	11q14.1	AMP	32	0.12	0.29	No
NDUFC2	NM_001204055.2	chr11	78068296	78079862	11q14.1	AMP	32	0.12	0.57	YES
ALG8	NM_001007027.3	chr11	78100945	78139626	11q14.1	AMP	31	0.11	0.63	YES
KCTD21-AS1	NR_102281.1	chr11	78139792	78173977	11q14.1	AMP	31	0.11	N/A	No
KCTD21	NM_001029859.3	chr11	78171248	78188626	11q14.1	AMP	32	0.12	0.5	No
USP35	NM_020798.4	chr11	78188918	78215232	11q14.1	AMP	31	0.11	0.55	YES
GAB2	NM_080491.3	chr11	78215292	78417820	11q14.1	AMP	31	0.11	0.69	YES
TENM4	NM_001098816.3	chr11	78652828	79441030	11q14.1	AMP	29	0.11	0.41	No
SOX5	NM_001261414.3	chr12	23529503	24562491	12p12.1	AMP	30	0.11	0.12	No
BCAT1	NM_001178092.2	chr12	24810023	24949101	12p12.1	AMP	29	0.11	0.4	No
LINC02909	NR_171024.1	chr12	24993423	24997465	12p12.1	AMP	29	0.11	0.2	No
IRAG2	NM_001204126.2	chr12	25052705	25108335	12p12.1	AMP	30	0.11	0.22	No
DNAI7	NM_001352066.2	chr12	25108288	25195160	12p12.1	AMP	30	0.11	0.52	No
ETFRF1	NM_001001660.3	chr12	25195236	25205143	12p12.1	AMP	30	0.11	0.69	YES
KRAS	NM_001369787.1	chr12	25205245	25250929	12p12.1	AMP	31	0.11	0.58	YES
LMNTD1	NM_001352234.2	chr12	25496315	25648578	12p12.1	AMP	30	0.11	0.14	No
RASSF8	NM_001394095.1	chr12	25958231	26072869	12p12.1	AMP	29	0.11	0.42	No
BHLHE41	NM_030762.3	chr12	26120029	26125037	12p12.1	AMP	28	0.1	0.59	YES
SSPN	NM_001135823.1	chr12	26195335	26234777	12p12.1	AMP	28	0.1	0.61	YES
ITPR2	NM_001414174.1	chr12	26335351	26833194	12p11.23	AMP	28	0.1	0.45	No
YJU2B	NM_001320567.2	chr19	13731751	13763289	19p13.13	AMP	31	0.11	0.81	YES
MRI1	NM_001031727.4	chr19	13764521	13774282	19p13.13	AMP	32	0.12	0.71	YES
C19ORF53	NM_014047.3	chr19	13774455	13778773	19p13.13	AMP	32	0.12	0.69	YES
ZSWIM4	NM_001367834.3	chr19	13795442	13832254	19p13.13	AMP	33	0.12	0.71	YES
MIR23AHG	NR_036515.2	chr19	13834515	13842918	19p13.12	AMP	33	0.12	N/A	No
NANOS3	NM_001098622.3	chr19	13877133	13880757	19p13.12	AMP	31	0.11	0.43	No
BRME1	NM_001345843.2	chr19	13882347	13906117	19p13.12	AMP	32	0.12	0.65	YES
CC2D1A	NM_001411138.1	chr19	13906200	13930879	19p13.12	AMP	32	0.12	0.81	YES
PODNL1	NM_001370095.3	chr19	13931186	13938417	19p13.12	AMP	32	0.12	0.14	No
DCAF15	NM_001393640.1	chr19	13952508	13961449	19p13.12	AMP	32	0.12	0.86	YES
RFX1	NM_002918.5	chr19	13961529	14006320	19p13.12	AMP	33	0.12	0.7	YES
RLN3	NM_001311197.2	chr19	14028147	14031551	19p13.12	AMP	32	0.12	N/A	No
IL27RA	NM_004843.4	chr19	14031761	14053218	19p13.12	AMP	33	0.12	0.42	No
PALM3	NM_001145028.2	chr19	14053366	14062076	19p13.12	AMP	32	0.12	0.54	No
MISP3	NM_001393577.1	chr19	14072785	14075062	19p13.12	AMP	31	0.11	0.4	No
C19ORF67	NM_001277378.2	chr19	14081623	14085783	19p13.12	AMP	31	0.11	N/A	No
SAMD1	NM_138352.3	chr19	14087850	14090751	19p13.12	AMP	31	0.11	0.63	YES
PRKACA	NM_001304349.2	chr19	14091687	14108390	19p13.12	AMP	31	0.11	0.84	YES
ASF1B	NM_018154.3	chr19	14119511	14136589	19p13.12	AMP	31	0.11	0.62	YES
ADGRL1-AS1	NR_045214.1	chr19	14137151	14171264	19p13.12	AMP	30	0.11	N/A	No
ADGRL1	NM_001008701.3	chr19	14147742	14206169	19p13.12	AMP	31	0.11	0.51	No
ADGRE5	NM_001025160.3	chr19	14381443	14408723	19p13.12	AMP	31	0.11	0.46	No
DDX39A	NM_005804.4	chr19	14408797	14419341	19p13.12	AMP	31	0.11	0.71	YES
PKN1	NM_002741.5	chr19	14433305	14471859	19p13.12	AMP	31	0.11	0.76	YES
PTGER1	NM_000955.3	chr19	14472465	14475354	19p13.1	AMP	31	0.11	0.19	No
GIPC1	NM_005716.4	chr19	14477761	14496127	19p13.12	AMP	31	0.11	0.64	YES
DNAJB1	NM_001300914.2	chr19	14514768	14517937	19p13.12	AMP	32	0.12	0.52	No
TECR	NM_001321170.1	chr19	14529559	14565980	19p13.12	AMP	32	0.12	0.75	YES
NDUFB7	NM_004146.6	chr19	14566077	14572066	19p13.12	AMP	32	0.12	0.61	YES
CLEC17A	NM_001204118.2	chr19	14583083	14612035	19p13.12	AMP	32	0.12	-0.01	No
ADGRE3	NM_001289158.2	chr19	14619116	14674844	19p13.12	AMP	32	0.12	0.19	No
ZNF333	NM_001352243.2	chr19	14690047	14721899	19p13.12	AMP	30	0.11	0.76	YES
ADGRE2	NM_001271052.1	chr19	14732696	14776927	19p13.12	AMP	31	0.11	-0.17	No
OR7C1	NM_001370485.4	chr19	14798514	14835185	19p13.1	AMP	32	0.12	0.02	No
OR7A5	NM_001370481.1	chr19	14826240	14835185	19p13.1	AMP	30	0.11	0.06	No
OR7A10	NM_001005190.2	chr19	14840465	14848922	19p13.12	AMP	29	0.11	N/A	No
OR7A17	NM_030901.2	chr19	14878202	14886132	19p13.12	AMP	29	0.11	N/A	No
OR7C2	NM_012377.1	chr19	14941488	14942448	19p13.12	AMP	28	0.1	N/A	No
SLC1A6	NM_001384669.1	chr19	14950032	14979864	19p13.12	AMP	29	0.11	0.21	No
CCDC105	NM_173482.3	chr19	15010725	15023276	19p13.12	AMP	29	0.11	0.02	No
CASP14	NM_012114.3	chr19	15049479	15058293	19p13.12	AMP	29	0.11	0.17	No
OR1I1	NM_001004713.2	chr19	15082210	15092970	19p13.1	AMP	29	0.11	N/A	No
SYDE1	NM_001300910.2	chr19	15107400	15114974	19p13.12	AMP	29	0.11	0.29	No
ILVBL	NM_006844.5	chr19	15114986	15125786	19p13.12	AMP	29	0.11	0.72	YES
NOTCH3	NM_000435.3	chr19	15159037	15200995	19p13.12	AMP	31	0.11	0.47	No
EPHX3	NM_001142886.2	chr19	15226918	15232968	19p13.12	AMP	32	0.12	0.26	No
BRD4	NM_001379291.1	chr19	15235518	15332539	19p13.12	AMP	32	0.12	0.81	YES
AKAP8	NM_005858.4	chr19	15353384	15379787	19p13.12	AMP	31	0.11	0.82	YES
AKAP8L	NM_001291478.2	chr19	15380049	15418988	19p13.12	AMP	31	0.11	0.65	YES
WIZ	NM_001371603.5	chr19	15419977	15432761	19p13.12	AMP	29	0.11	0.83	YES
RASAL3	NM_001400379.1	chr19	15451623	15464544	19p13.12	AMP	29	0.11	-0.18	No
PGLYRP2	NM_001363546.1	chr19	15468644	15479501	19p13.12	AMP	29	0.11	0.15	No
CYP4F22	NM_173483.4	chr19	15508524	15552317	19p13.12	AMP	28	0.1	0.2	No
CYP4F8	NM_007253.4	chr19	15615217	15630639	19p13.12	AMP	28	0.1	0.2	No
CYP4F3	NM_001199209.2	chr19	15640896	15662825	19p13.12	AMP	28	0.1	0.21	No
CYP4F12	NM_023944.4	chr19	15673086	15697174	19p13.12	AMP	28	0.1	0.17	No
OR10H2	NM_013939.2	chr19	15728023	15729052	19p13.12	AMP	28	0.1	N/A	No
OR10H3	NM_013938.2	chr19	15737984	15742343	19p13.12	AMP	28	0.1	N/A	No
CYP4F24P	NR_033864.1	chr19	15759333	15779988	19p13.12	AMP	28	0.1	N/A	No
OR10H5	NM_001004466.2	chr19	15787660	15800357	19p13.12	AMP	28	0.1	0.27	No
OR10H1	NM_013940.4	chr19	15804548	15815664	19p13.12	AMP	28	0.1	N/A	No
UCA1	NR_015379.3	chr19	15828946	15836321	19p13.12	AMP	28	0.1	0.1	No
CYP4F2	NM_001082.5	chr19	15878022	15898074	19p13.12	AMP	28	0.1	0.01	No
CYP4F11	NM_001128932.2	chr19	15912376	15934867	19p13.12	AMP	28	0.1	0.25	No
OR10H4	NM_001004465.1	chr19	15949007	15949958	19p13.12	AMP	28	0.1	N/A	No
LINC00661	NR_026828.1	chr19	16015633	16027462	19p13.12	AMP	28	0.1	0.31	No
LINC00905	NR_024335.2	chr19	16033712	16042135	19p13.12	AMP	28	0.1	N/A	No
TPM4	NM_001145160.2	chr19	16067537	16103002	19p13.12-p13.11	AMP	28	0.1	0.64	YES
EPS15L1	NM_001258374.3	chr19	16355246	16471970	19p13.11	AMP	28	0.1	0.81	YES
ZNF726	NM_001348689.2	chr19	23914885	23921541	19p12	AMP	32	0.12	N/A	No
ZNF254	NM_001278663.2	chr19	24033448	24129968	19p13	AMP	32	0.12	0.36	No
HAVCR1P1	NR_003603.1	chr19	24162192	24163447	19p12	AMP	32	0.12	0.26	No
LINC00906	NR_027318.2	chr19	28965130	28969148	19q12	AMP	42	0.15	0.01	No
LINC01532	NR_040036.1	chr19	29002554	29013955	19q12	AMP	42	0.15	N/A	No
UQCRFS1	NM_006003.3	chr19	29205319	29213151	19q12	AMP	41	0.15	0.5	No
VSTM2B-DT	NR_040029.2	chr19	29287008	29525750	19q12	AMP	52	0.19	N/A	No
VSTM2B	NM_001384642.1	chr19	29525417	29564551	19q12	AMP	52	0.19	0.21	No
POP4	NM_006627.3	chr19	29606282	29617237	19q12	AMP	54	0.2	0.53	No
PLEKHF1	NM_024310.5	chr19	29665460	29675477	19q12	AMP	56	0.21	0.41	No
C19ORF12	NM_001031726.4	chr19	29699036	29715060	19q12	AMP	55	0.2	0.61	YES
CCNE1	NM_001322262.2	chr19	29811990	29824312	19q12	AMP	57	0.21	0.54	No
URI1	NM_001252641.2	chr19	29923656	30016612	19q12	AMP	51	0.19	0.65	YES
ZNF536	NM_001352260.2	chr19	30372383	30713586	19q12	AMP	43	0.16	0.08	No
TSHZ3	NM_020856.4	chr19	31274944	31349436	19q12	AMP	34	0.13	0.05	No
THEG5	NR_172937.1	chr19	31588173	31593785	19q12	AMP	31	0.11	N/A	No
ZNF507	NM_001136156.2	chr19	32345609	32387667	19q13.11	AMP	28	0.1	0.82	YES
ANKRD27	NM_032139.3	chr19	32597005	32675180	19q13.11	AMP	28	0.1	0.84	YES
GARRE1	NM_014686.5	chr19	34254553	34355566	19q13.11	AMP	28	0.1	0.79	YES
PDCD2L	NM_001353433.2	chr19	34404398	34426168	19q13.11	AMP	28	0.1	0.71	YES
UBA2	NM_001411139.1	chr19	34428380	34471251	19q13.11	AMP	28	0.1	0.52	No
WTIP	NM_001080436.2	chr19	34481757	34512304	19q13.11	AMP	28	0.1	0.44	No
SCGB1B2P	NR_170965.1	chr19	34576728	34677159	19q13.11	AMP	28	0.1	0.34	No
YIF1B	NM_001039673.3	chr19	38303557	38315947	19q13.2	AMP	28	0.1	0.78	YES
C19ORF33	NM_001317801.2	chr19	38304250	38305006	19q13.2	AMP	28	0.1	0.48	No
KCNK6	NM_004823.3	chr19	38319844	38332076	19q13.2	AMP	28	0.1	0.18	No
CATSPERG	NM_001330496.2	chr19	38335829	38370943	19q13.2	AMP	28	0.1	0.5	No
PSMD8	NM_002812.5	chr19	38374570	38383824	19q13.2	AMP	28	0.1	0.78	YES
GGN	NM_152657.4	chr19	38384266	38388034	19q13.2	AMP	28	0.1	0.54	No
SPRED3	NM_001394338.1	chr19	38388696	38399587	19q13	AMP	28	0.1	0.45	No
RYR1	NM_001042723.2	chr19	38433690	38587564	19q13.2	AMP	30	0.11	0.64	YES
MAP4K1	NM_001042600.3	chr19	38587640	38617953	19q13.2	AMP	30	0.11	0.63	YES
EIF3K	NM_001308393.2	chr19	38619187	38636954	19q13.2	AMP	29	0.11	0.66	YES
ACTN4	NM_001322033.2	chr19	38647648	38731589	19q13.2	AMP	30	0.11	0.61	YES
CAPN12	NM_144691.4	chr19	38730191	38744474	19q13.2	AMP	30	0.11	0.64	YES
LGALS7	NM_002307.4	chr19	38770967	38773517	19q13.13	AMP	29	0.11	0.38	No
LGALS7B	NM_001042507.4	chr19	38789199	38791754	19q13.2	AMP	30	0.11	0.35	No
LGALS4	NM_006149.4	chr19	38801673	38812945	19q13.2	AMP	29	0.11	0.07	No
ECH1	NM_001398.3	chr19	38815421	38831794	19q13.2	AMP	30	0.11	0.63	YES
HNRNPL	NM_001385651.1	chr19	38836369	38849986	19q13.2	AMP	30	0.11	0.66	YES
RINL	NM_001195833.2	chr19	38867829	38878275	19q13.2	AMP	30	0.11	0.5	No
SIRT2	NM_001193286.2	chr19	38878559	38899618	19q13.2	AMP	30	0.11	0.68	YES
NFKBIB	NM_001243116.2	chr19	38899665	38908889	19q13.2	AMP	30	0.11	0.78	YES
CCER2	NM_001243212.2	chr19	38908979	38912186	19q13.2	AMP	30	0.11	N/A	No
SARS2	NM_001145901.2	chr19	38915265	38930763	19q13.2	AMP	30	0.11	0.71	YES
MRPS12	NM_033362.4	chr19	38930943	38933168	19q13.2	AMP	30	0.11	0.71	YES
FBXO17	NM_024907.7	chr19	38941400	38975742	19q13.2	AMP	30	0.11	0.62	YES
FBXO27	NM_178820.5	chr19	39024020	39032549	19q13.2	AMP	31	0.11	0.57	YES
ACP7	NM_001363687.2	chr19	39084367	39111493	19q13.2	AMP	30	0.11	0.27	No
PAK4	NM_001014831.3	chr19	39125785	39182816	19q13.2	AMP	31	0.11	0.75	YES
NCCRP1	NM_001001414.2	chr19	39196963	39201884	19q13.2	AMP	29	0.11	0.26	No
SYCN	NM_001080468.4	chr19	39202824	39204263	19q13.2	AMP	29	0.11	N/A	No
IFNL3	NM_001346937.2	chr19	39243454	39245250	19q13.2	AMP	29	0.11	N/A	No
IFNL4	NR_074079.1	chr19	39246313	39248856	19q13.2	AMP	29	0.11	N/A	No
IFNL2	NM_172138.2	chr19	39268395	39270188	19q13.2	AMP	29	0.11	0.21	No
IFNL1	NM_172140.2	chr19	39296406	39298673	19q13.2	AMP	30	0.11	0.35	No
LRFN1	NM_020862.2	chr19	39306565	39320863	19q13.2	AMP	30	0.11	0.53	No
GMFG	NM_001301008.2	chr19	39328358	39336043	19q13.2	AMP	30	0.11	-0.02	No
SAMD4B	NM_001303614.2	chr19	39342420	39384888	19q13.2	AMP	30	0.11	0.72	YES
PAF1	NM_001256826.2	chr19	39385628	39391106	19q13.2	AMP	30	0.11	0.74	YES
MED29	NM_001317770.3	chr19	39391377	39400641	19q13.2	AMP	30	0.11	0.66	YES
ZFP36	NM_003407.5	chr19	39406846	39409407	19q13.2	AMP	29	0.11	0.17	No
PLEKHG2	NM_001351694.2	chr19	39413778	39428415	19q13.2	AMP	29	0.11	0.65	YES
RPS16	NM_001363860.2	chr19	39433136	39435949	19q13.2	AMP	29	0.11	0.62	YES
SUPT5H	NM_001319991.2	chr19	39445581	39476670	19q13.2	AMP	29	0.11	0.79	YES
TIMM50	NM_001329559.2	chr19	39480837	39493779	19q13.2	AMP	29	0.11	0.76	YES
DLL3	NM_203486.3	chr19	39498946	39508469	19q13.2	AMP	29	0.11	0.54	No
SELENOV	NM_001350809.1	chr19	39515112	39520686	19q13.2	AMP	29	0.11	0.39	No
EID2B	NM_152361.3	chr19	39530986	39532852	19q13.2	AMP	29	0.11	0.61	YES
EID2	NM_153232.4	chr19	39538706	39540161	19q13.2	AMP	29	0.11	0.79	YES
LGALS13	NM_013268.3	chr19	39602523	39607474	19q13.2	AMP	29	0.11	N/A	No
LGALS16	NM_001190441.3	chr19	39655912	39660647	19q13.2	AMP	29	0.11	N/A	No
LGALS14	NM_203471.2	chr19	39704480	39709444	19q13.2	AMP	29	0.11	0.14	No
CLC	NM_001828.6	chr19	39731254	39738029	19q13.2	AMP	29	0.11	-0.01	No
LEUTX	NM_001382345.1	chr19	39778853	39786291	19q13.2	AMP	29	0.11	N/A	No
DYRK1B	NM_004714.3	chr19	39825349	39834162	19q13.2	AMP	28	0.1	0.8	YES
FBL	NM_001436.4	chr19	39834457	39846379	19q13.2	AMP	28	0.1	0.63	YES
FCGBP	NM_003890.3	chr19	39863322	39934634	19q13.2	AMP	28	0.1	0.01	No
TAFA5	NM_001082967.3	chr22	48489552	48751932	22q13.32	HOMDEL	29	0.11	0.17	No
LINC01310	NR_038944.1	chr22	48866769	48898386	22q13.32	HOMDEL	29	0.11	N/A	No
MIR3667HG	NR_110523.2	chr22	49414523	49657519	22q13.33	HOMDEL	29	0.11	0.07	No
BRD1	NM_001349942.2	chr22	49773282	49827873	22q13.33	HOMDEL	29	0.11	0.64	YES
ZBED4	NM_014838.3	chr22	49853843	49890080	22q13.33	HOMDEL	29	0.11	0.68	YES
ALG12	NM_024105.4	chr22	49900228	49918438	22q13.33	HOMDEL	29	0.11	0.73	YES
CRELD2	NM_001284317.2	chr22	49918633	49927537	22q13.33	HOMDEL	29	0.11	0.49	No
PIM3	NM_001001852.4	chr22	49960771	49964072	22q13.33	HOMDEL	29	0.11	0.58	YES
IL17REL	NM_001371417.1	chr22	49991810	50012765	22q13.33	HOMDEL	29	0.11	0.06	No
MLC1	NM_001376472.1	chr22	50059390	50085426	22q13.33	HOMDEL	29	0.11	-0.03	No
MOV10L1	NM_001164104.2	chr22	50090005	50161687	22q13.33	HOMDEL	29	0.11	0.24	No
PANX2	NM_001160300.2	chr22	50170730	50180295	22q13.33	HOMDEL	29	0.11	0.26	No
TRABD	NM_001320485.2	chr22	50185912	50199595	22q13.33	HOMDEL	29	0.11	0.72	YES
SELENOO	NM_031454.2	chr22	50201010	50217616	22q13.33	HOMDEL	29	0.11	0.62	YES
TUBGCP6	NM_020461.4	chr22	50217693	50245023	22q13.33	HOMDEL	29	0.11	0.49	No
HDAC10	NM_001159286.2	chr22	50245182	50251265	22q13.33	HOMDEL	29	0.11	0.56	YES
MAPK12	NM_001303252.3	chr22	50252900	50261683	22q13.33	HOMDEL	29	0.11	0.41	No
MAPK11	NM_002751.7	chr22	50263712	50270380	22q13.33	HOMDEL	29	0.11	0.46	No
PLXNB2	NM_001376869.1	chr22	50274978	50307646	22q13.33	HOMDEL	29	0.11	0.65	YES
DENND6B	NM_001001794.4	chr22	50309029	50327012	22q13.33	HOMDEL	29	0.11	0.44	No
PPP6R2	NM_001351648.2	chr22	50343326	50445090	22q13.33	HOMDEL	29	0.11	0.51	No
SBF1	NM_001365819.1	chr22	50444999	50475035	22q13.33	HOMDEL	29	0.11	0.53	No
ADM2	NM_001369882.1	chr22	50481542	50486437	22q13.33	HOMDEL	29	0.11	0.47	No
MIOX	NM_017584.6	chr22	50486858	50490648	22q13.33	HOMDEL	29	0.11	0.06	No
LMF2	NM_001363816.2	chr22	50502948	50507702	22q13.33	HOMDEL	29	0.11	0.68	YES
NCAPH2	NM_001185011.2	chr22	50508223	50524780	22q13.33	HOMDEL	29	0.11	0.61	YES
SCO2	NM_001169111.2	chr22	50523567	50525598	22q13.33	HOMDEL	29	0.11	0.63	YES
TYMP	NM_001257989.1	chr22	50525751	50530085	22q13.33	HOMDEL	29	0.11	0.33	No
ODF3B	NM_001382808.1	chr22	50530425	50532157	22q13.33	HOMDEL	29	0.11	0.21	No
KLHDC7B	NM_138433.5	chr22	50545898	50551023	22q13.33	HOMDEL	29	0.11	0.28	No
SYCE3	NM_001123225.3	chr22	50551111	50562919	22q13.33	HOMDEL	29	0.11	0.3	No
CHKB-CPT1B	NR_027928.2	chr22	50568860	50582999	22q13.33	HOMDEL	29	0.11	0.34	No
CPT1B	NM_001145134.2	chr22	50568860	50578612	22q13.33	HOMDEL	29	0.11	0.28	No
CHKB	NM_005198.5	chr22	50578962	50582849	22q13.33	HOMDEL	29	0.11	0.47	No
CHKB-DT	NR_021492.2	chr22	50583025	50583931	22q13.33	HOMDEL	29	0.11	0.45	No
MAPK8IP2	NM_012324.6	chr22	50600792	50613978	22q13.33	HOMDEL	29	0.11	0.23	No
ARSA	NM_001085425.3	chr22	50622753	50628152	22q13.33	HOMDEL	29	0.11	0.47	No
SHANK3	NM_001372044.2	chr22	50672822	50733212	22q13.33	HOMDEL	29	0.11	0.41	No
ACR	NM_001097.3	chr22	50738203	50745339	22q13.33	HOMDEL	29	0.11	0.03	No
RABL2B	NM_001350004.2	chr22	50767505	50783636	22q13.33	HOMDEL	29	0.11	0.49	No
RPL23AP82	NR_026982.1	chr22	50783728	50799637	22q13.33	HOMDEL	29	0.11	0.61	YES
*Genes in bold have a Pearson correlation coefficient ≥ 0.55
