# Supplementary material for: Recurrent Somatic Copy Number Alterations and Their Association with Oncogene Expression Levels in High-Grade Ovarian Serous Carcinoma
Source: Life (Basel). 2023 Nov 10;13(11):2192. doi: 10.3390/life13112192 (PMC10672014; doi:10.3390/life13112192)
Supplement: Supplementary file 1 [file life-13-02192-s001.zip › SupplementaryTable3Esplen2023.xlsx]

## Sheet: Sheet1
S3. All Tier 1 CGC-COSMIC genes (GRCh38, v98).
Gene Symbol	Name	Genome Location	Chr Band
ABI1	abl-interactor 1	10:26746593-26860935	10p12.1
ABL1	v-abl Abelson murine leukemia viral oncogene homolog 1	9:130713946-130885683	9q34.12
ABL2	c-abl oncogene 2, non-receptor tyrosine kinase	1:179099327-179229601	1q25.2
ACKR3	atypical chemokine receptor 3	2:236569641-236582358	2q37.3
ACSL3	acyl-CoA synthetase long-chain family member 3	2:222860934-222944639	2q36.1
ACVR1	activin A receptor, type I	2:157736444-157875111	2q24.1
ACVR1B	Activin A Receptor Type 1B	12:51951701-51994217	12q13.13
ACVR2A	activin A receptor type 2A	2:147844517-147930824	2q23.1
AFDN	myeloid/lymphoid or mixed-lineage leukemia (trithorax homolog, Drosophila); translocated to, 4 (AF6)	6:167827635-167970232	6q27
AFF1	AF4/FMR2 family, member 1	4:86935002-87141054	4q22.1
AFF3	AF4/FMR2 family, member 3	2:99551121-100106128	2q11.2
AFF4	AF4/FMR2 family, member 4	5:132875379-132963634	5q31.1
AKT1	v-akt murine thymoma viral oncogene homolog 1	14:104769349-104794124	14q32.33
AKT2	v-akt murine thymoma viral oncogene homolog 2	19:40230317-40285395	19q13.2
ALK	anaplastic lymphoma kinase (Ki-1)	2:29192774-29921566	2p23.2
AMER1	APC membrane recruitment protein 1	X:64185117-64205744	Xq11.2
APC	adenomatous polyposis of the colon gene	5:112737888-112846239	5q22.2
APOBEC3B	apolipoprotein B mRNA editing enzyme catalytic subunit 3B	22:38982409-38992784	22q13.1
AR	Androgen Receptor	X:67544036-67730619	Xq12
ARHGAP26	Rho GTPase activating protein 26	5:142770377-143229011	5q31.3
ARHGAP35	Rho GTPase activating protein 35	19:46918676-47005077	19q13.32
ARHGEF12	RHO guanine nucleotide exchange factor (GEF) 12 (LARG)	11:120337078-120489936	11q23.3
ARID1A	AT rich interactive domain 1A (SWI-like)	1:26696033-26782110	1p36.11
ARID1B	AT rich interactive domain 1B	6:156777374-157210779	6q25.3
ARID2	AT rich interactive domain 2	12:45729665-45908040	12q12
ARNT	aryl hydrocarbon receptor nuclear translocator	1:150809705-150876768	1q21.3
ASPSCR1	alveolar soft part sarcoma chromosome region, candidate 1	17:81977550-82017404	17q25.3
ASXL1	additional sex combs like 1	20:32358330-32439319	20q11.21
ATF1	activating transcription factor 1	12:50764292-50821122	12q13.12
ATIC	5-aminoimidazole-4-carboxamide ribonucleotide formyltransferase/IMP cyclohydrolase	2:215311817-215349763	2q35
ATM	ataxia telangiectasia mutated	11:108222832-108369099	11q22.3
ATP1A1	ATPase, Na+/K+ transporting, alpha 1 polypeptide	1:116373867-116404772	1p13.1
ATP2B3	ATPase, Ca++ transporting, plasma membrane 3	X:153536122-153582929	Xq28
ATR	ATR serine/threonine kinase	3:142449237-142578826	3q23
ATRX	alpha thalassemia/mental retardation syndrome X-linked	X:77504878-77786269	Xq21.1
AXIN1	axin 1	16:287440-352659	16p13.3
AXIN2	axin 2	17:65528563-65561647	17q24.1
B2M	beta-2-microglobulin	15:44711477-44718877	15q21.1
BAP1	BRCA1 associated protein-1 (ubiquitin carboxy-terminal hydrolase)	3:52401013-52410350	3p21.1
BARD1	BRCA1 associated RING domain 1	2:214725646-214809704	2q35
BAX	BCL2 associated X, apoptosis regulator	19:48954929-48961798	19q13.33
BCL10	B-cell CLL/lymphoma 10	1:85266248-85277090	1p22.3
BCL11A	B-cell CLL/lymphoma 11A	2:60457192-60555154	2p16.1
BCL11B	B-cell CLL/lymphoma 11B (CTIP2)	14:99169287-99271228	14q32.2
BCL2	B-cell CLL/lymphoma 2	18:63123346-63320128	18q21.33
BCL3	B-cell CLL/lymphoma 3	19:44748547-44760044	19q13.32
BCL6	B-cell CLL/lymphoma 6	3:187721377-187745727	3q27.3
BCL7A	B-cell CLL/lymphoma 7A	12:122019422-122062044	12q24.31
BCL9	B-cell CLL/lymphoma 9	1:147541412-147626216	1q21.2
BCL9L	B-cell CLL/lymphoma 9-like	11:118893875-118910904	11q23.3
BCOR	BCL6 corepressor	X:40051248-40097403	Xp11.4
BCORL1	BCL6 corepressor-like 1	X:130005188-130058083	Xq26.1
BCR	breakpoint cluster region	22:23180210-23318037	22q11.23
BIRC3	baculoviral IAP repeat-containing 3	11:102317495-102337734	11q22.2
BLM	Bloom Syndrome	15:90717327-90816165	15q26.1
BMPR1A	bone morphogenetic protein receptor, type IA	10:86756650-86932838	10q23.2
BRAF	v-raf murine sarcoma viral oncogene homolog B1	7:140730665-140924928	7q34
BRCA1	familial breast/ovarian cancer gene 1	17:43044295-43125483	17q21.31
BRCA2	familial breast/ovarian cancer gene 2	13:32315474-32400266	13q13.1
BRD3	bromodomain containing 3	9:134030305-134068017	9q34.2
BRD4	bromodomain containing 4	19:15235519-15280451	19p13.12
BRIP1	BRCA1 interacting protein C-terminal helicase 1	17:61681266-61863521	17q23.2
BTG1	B-cell translocation gene 1, anti-proliferative	12:92140278-92145897	12q21.33
BTK	Bruton agammaglobulinemia tyrosine kinase	X:101349447-101390796	Xq22.1
BUB1B	BUB1 budding uninhibited by benzimidazoles 1 homolog beta (yeast)	15:40161026-40221136	15q15.1
CACNA1D	calcium channel, voltage-dependent, L type, alpha 1D subunit	3:53495049-53813733	3p21.1
CALR	calreticulin	19:12938607-12944489	19p13.13
CAMTA1	calmodulin binding transcription activator 1	1:6785324-7769706	1p36.31
CANT1	calcium activated nucleotidase 1	17:78991717-79009817	17q25.3
CARD11	caspase recruitment domain family, member 11	7:2906141-3043945	7p22.2
CARS	cysteinyl-tRNA synthetase	11:3000922-3057437	11p15.4
CASP8	caspase 8, apoptosis-related cysteine peptidase	2:201258036-201287711	2q33.1
CBFA2T3	core-binding factor, runt domain, alpha subunit 2; translocated to, 3 (MTG-16)	16:88874858-88977204	16q24.3
CBFB	core-binding factor, beta subunit	16:67029245-67101022	16q22.1
CBL	Cas-Br-M (murine) ecotropic retroviral transforming	11:119206276-119308149	11q23.3
CBLB	Cas-Br-M (murine) ecotropic retroviral transforming sequence b	3:105655461-105869043	3q13.11
CBLC	Cas-Br-M (murine) ecotropic retroviral transforming sequence c	19:44777869-44800634	19q13.32
CCDC6	coiled-coil domain containing 6	10:59788763-59906656	10q21.2
CCNB1IP1	cyclin B1 interacting protein 1, E3 ubiquitin protein ligase	14:20311368-20333312	14q11.2
CCND1	cyclin D1	11:69641087-69654474	11q13.3
CCND2	cyclin D2	12:4273772-4305350	12p13.32
CCND3	cyclin D3	6:41934933-41941848	6p21.1
CCNE1	cyclin E1	19:29811898-29824308	19q12
CD274	CD274 molecule	9:5450525-5470547	9p24.1
CD74	CD74 molecule, major histocompatibility complex, class II invariant chain	5:150402152-150412751	5q33.1
CD79A	CD79a molecule, immunoglobulin-associated alpha	19:41877120-41881372	19q13.2
CD79B	CD79b molecule, immunoglobulin-associated beta	17:63928740-63932336	17q23.3
CDC73	cell division cycle 73	1:193122017-193253901	1q31.2
CDH1	cadherin 1, type 1, E-cadherin (epithelial) (ECAD)	16:68737225-68835548	16q22.1
CDH11	cadherin 11, type 2, OB-cadherin (osteoblast)	16:64943753-65122198	16q21
CDK12	cyclin-dependent kinase 12	17:39462039-39535146	17q12
CDK4	cyclin-dependent kinase 4	12:57747727-57752521	12q14.1
CDK6	cyclin-dependent kinase 6	7:92604921-92833917	7q21.2
CDKN1B	cyclin-dependent kinase inhibitor 1B (p27, Kip1)	12:12717124-12722371	12p13.1
CDKN2A	cyclin-dependent kinase inhibitor 2A (p16(INK4a)) gene	9:21968056-21974866	9p21.3
CDKN2C	cyclin-dependent kinase inhibitor 2C (p18, inhibits CDK4)	1:50960745-50974633	1p32.3
CDX2	caudal type homeo box transcription factor 2	13:27962137-27971139	13q12.2
CEBPA	CCAAT/enhancer binding protein (C/EBP), alpha	19:33299934-33302564	19q13.11
CHCHD7	coiled-coil-helix-coiled-coil-helix domain containing 7	8:56211756-56218615	8q12.1
CHD4	chromodomain helicase DNA binding protein 4	12:6570088-6607476	12p13.31
CHEK2	CHK2 checkpoint homolog (S. pombe)	22:28687763-28741838	22q12.1
CIC	capicua homolog	19:42284665-42295797	19q13.2
CIITA	class II, major histocompatibility complex, transactivator	16:10877198-10924983	16p13.13
CLIP1	CAP-GLY domain containing linker protein 1	12:122271434-122422569	12q24.31
CLTC	clathrin, heavy polypeptide (Hc)	17:59619689-59696956	17q23.1
CLTCL1	clathrin, heavy polypeptide-like 1	22:19179473-19291714	22q11.21
CNBP	CCHC-type zinc finger, nucleic acid binding protein	3:129170102-129183910	3q21.3
CNOT3	CCR4-NOT transcription complex subunit 3	19:54141396-54155680	19q13.42
CNTRL	centriolin	9:121075012-121177608	9q33.2
COL1A1	collagen, type I, alpha 1	17:50183289-50201632	17q21.33
COL2A1	collagen, type II, alpha 1	12:47972965-48004486	12q13.11
CREB1	cAMP responsive element binding protein 1	2:207529892-207603431	2q33.3
CREB3L1	cAMP responsive element binding protein 3-like 1	11:46277661-46321422	11p11.2
CREB3L2	cAMP responsive element binding protein 3-like 2	7:137874979-138002057	7q33
CREBBP	CREB binding protein (CBP)	16:3725054-3880726	16p13.3
CRLF2	cytokine receptor-like factor 2	X:1190490-1212750	Xp22.33
CRTC1	CREB regulated transcription coactivator 1	19:18683678-18782333	19p13.11
CRTC3	CREB regulated transcription coactivator 3	15:90530068-90642813	15q26.1
CSF3R	colony stimulating factor 3 receptor (granulocyte)	1:36466043-36483278	1p34.3
CTCF	CCCTC-binding factor	16:67562467-67639176	16q22.1
CTNNB1	catenin (cadherin-associated protein), beta 1	3:41220551-41239888	3p22.1
CUX1	cut-like homeobox 1	7:101816011-102258233	7q22.1
CXCR4	C-X-C motif chemokine receptor 4	2:136114349-136116243	2q22.1
CYLD	familial cylindromatosis gene	16:50742760-50801935	16q12.1
DAXX	death-domain associated protein	6:33318558-33323014	6p21.32
DCTN1	dynactin 1	2:74361154-74380355	2p13.1
DDB2	damage-specific DNA binding protein 2	11:47214942-47239240	11p11.2
DDIT3	DNA-damage-inducible transcript 3	12:57516589-57520517	12q13.3
DDR2	discoidin domain receptor 2	1:162632465-162787400	1q23.3
DDX10	DEAD (Asp-Glu-Ala-Asp) box polypeptide 10	11:108665025-108940930	11q22.3
DDX3X	DEAD-box helicase 3, X-linked	X:41333284-41351668	Xp11.4
DDX5	DEAD (Asp-Glu-Ala-Asp) box polypeptide 5	17:64499616-64506521	17q23.3
DDX6	DEAD (Asp-Glu-Ala-Asp) box polypeptide 6	11:118747766-118790948	11q23.3
DEK	DEK oncogene (DNA binding)	6:18223868-18264823	6p22.3
DICER1	dicer 1, ribonuclease type III	14:95086228-95158010	14q32.13
DNAJB1	DnaJ heat shock protein family (Hsp40) member B1	19:14514770-14518420	19p13.12
DNM2	dynamin 2	19:10718131-10831903	19p13.2
DNMT3A	DNA (cytosine-5-)-methyltransferase 3 alpha	2:25227855-25342590	2p23.3
DROSHA	drosha ribonuclease III	5:31400497-31532061	5p13.3
EBF1	early B-cell factor 1	5:158695920-159099761	5q33.3
EGFR	epidermal growth factor receptor (erythroblastic leukemia viral (v-erb-b) oncogene homolog, avian)	7:55019101-55211628	7p11.2
EIF3E	eukaryotic translation initiation factor 3, subunit E	8:108201743-108248765	8q23.1
EIF4A2	eukaryotic translation initiation factor 4A, isoform 2	3:186783547-186789900	3q27.3
ELF4	E74-like factor 4 (ets domain transcription factor)	X:130064928-130110495	Xq26.1
ELK4	ELK4, ETS-domain protein (SRF accessory protein 1)	1:205607943-205631962	1q32.1
ELL	ELL gene (11-19 lysine-rich leukemia gene)	19:18442663-18522127	19p13.11
EML4	echinoderm microtubule associated protein like 4	2:42169350-42332548	2p21
EP300	300 kd E1A-Binding protein gene	22:41091786-41180079	22q13.2
EPAS1	endothelial PAS domain protein 1	2:46297402-46386703	2p21
EPS15	epidermal growth factor receptor pathway substrate 15 (AF1p)	1:51354263-51519328	1p32.3
ERBB2	v-erb-b2 erythroblastic leukemia viral oncogene homolog 2, neuro/glioblastoma derived oncogene homolog (avian)	17:39700080-39728662	17q12
ERBB3	erb-b2 receptor tyrosine kinase 3	12:56079861-56103505	12q13.2
ERBB4	erb-b2 receptor tyrosine kinase 4	2:211375717-212538841	2q34
ERC1	ELKS/RAB6-interacting/CAST family member 1	12:1027747-1495924	12p13.33
ERCC2	excision repair cross-complementing rodent repair deficiency, complementation group 2 (xeroderma pigmentosum D)	19:45349837-45370587	19q13.32
ERCC3	excision repair cross-complementing rodent repair deficiency, complementation group 3 (xeroderma pigmentosum group B complementing)	2:127257290-127294176	2q14.3
ERCC4	excision repair cross-complementing rodent repair deficiency, complementation group 4	16:13920157-13952345	16p13.12
ERCC5	excision repair cross-complementing rodent repair deficiency, complementation group 5 (xeroderma pigmentosum, complementation group G (Cockayne syndrome))	13:102844844-102876001	13q33.1
ERG	v-ets erythroblastosis virus E26 oncogene like (avian)	21:38380027-38661694	21q22.2
ESR1	estrogen receptor 1	6:151690496-152103274	6q25.2
ETNK1	ethanolamine kinase 1	12:22625075-22690665	12p12.1
ETV1	ets variant gene 1	7:13891228-13989946	7p21.2
ETV4	ets variant gene 4 (E1A enhancer binding protein, E1AF)	17:43527844-43546432	17q21.31
ETV5	ets variant gene 5	3:186046308-186109112	3q27.2
ETV6	ets variant gene 6 (TEL oncogene)	12:11649854-11895402	12p13.2
EWSR1	Ewing sarcoma breakpoint region 1 (EWS)	22:29268316-29300343	22q12.2
EXT1	multiple exostoses type 1 gene	8:117794490-118111853	8q24.11
EXT2	multiple exostoses type 2 gene	11:44096197-44245429	11p11.2
EZH2	enhancer of zeste homolog 2	7:148807385-148884278	7q36.1
EZR	ezrin	6:158765748-158819412	6q25.3
FANCA	Fanconi anemia, complementation group A	16:89737549-89816646	16q24.3
FANCC	Fanconi anemia, complementation group C	9:95099054-95317702	9q22.32
FANCD2	Fanconi anemia, complementation group D2	3:10026414-10099660	3p25.3
FANCE	Fanconi anemia, complementation group E	6:35452361-35467103	6p21.31
FANCF	Fanconi anemia, complementation group F	11:22622519-22626787	11p14.3
FANCG	Fanconi anemia, complementation group G	9:35073838-35080016	9p13.3
FAS	Fas cell surface death receptor	10:88990657-89015785	10q23.31
FAT1	FAT atypical cadherin 1	4:186587783-186723855	4q35.2
FAT4	FAT atypical cadherin 4	4:125316399-125492932	4q28.1
FBXO11	F-box protein 11	2:47806920-47905793	2p16.3
FBXW7	F-box and WD-40 domain protein 7 (archipelago homolog, Drosophila)	4:152320544-152536063	4q31.3
FCGR2B	Fc fragment of IgG, low affinity IIb, receptor for (CD32)	1:161663161-161678654	1q23.3
FCRL4	Fc receptor-like 4	1:157573749-157598080	1q23.1
FES	FES proto-oncogene, tyrosine kinase	15:90884412-90895776	15q26.1
FEV	FEV protein - (HSRNAFEV)	2:218981087-218985657	2q35
FGFR1	fibroblast growth factor receptor 1	8:38411138-38467845	8p11.23
FGFR1OP	FGFR1 oncogene partner (FOP)	6:166999182-167052713	6q27
FGFR2	fibroblast growth factor receptor 2	10:121479857-121598403	10q26.13
FGFR3	fibroblast growth factor receptor 3	4:1793312-1808872	4p16.3
FGFR4	fibroblast growth factor receptor 4	5:177086886-177098144	5q35.2
FH	fumarate hydratase	1:241497603-241519761	1q43
FHIT	fragile histidine triad gene	3:59751407-61251459	3p14.2
FIP1L1	FIP1 like 1 (S. cerevisiae)	4:53377645-53459668	4q12
FLCN	folliculin	17:17212212-17237139	17p11.2
FLI1	Friend leukemia virus integration 1	11:128693770-128813267	11q24.3
FLT3	fms-related tyrosine kinase 3	13:28003274-28100592	13q12.2
FLT4	fms-related tyrosine kinase 4	5:180601506-180649624	5q35.3
FOXA1	forkhead box A1	14:37589984-37595034	14q21.1
FOXL2	forkhead box L2	3:138944224-138947140	3q22.3
FOXO1	forkhead box O1	13:40555667-40666597	13q14.11
FOXO3	forkhead box O3	6:108560866-108684768	6q21
FOXO4	forkhead box O4	X:71096197-71103535	Xq13.1
FOXP1	forkhead box P1	3:70954715-71583989	3p13
FSTL3	follistatin-like 3 (secreted glycoprotein)	19:676365-683399	19p13.3
FUBP1	far upstream element (FUSE) binding protein 1	1:77948405-77979086	1p31.1
FUS	fusion, derived from t(12;16) malignant liposarcoma	16:31180110-31194871	16p11.2
GAS7	growth arrest-specific 7	17:9913850-10198551	17p13.1
GATA1	GATA binding protein 1 (globin transcription factor 1)	X:48786554-48794308	Xp11.23
GATA2	GATA binding protein 2	3:128479427-128493185	3q21.3
GATA3	GATA binding protein 3	10:8054653-8075203	10p14
GNA11	guanine nucleotide binding protein (G protein), alpha 11 (Gq class)	19:3094410-3124004	19p13.3
GNAQ	guanine nucleotide binding protein (G protein), q polypeptide	9:77716087-78031458	9q21.2
GNAS	guanine nucleotide binding protein (G protein), alpha	20:58852714-58911192	20q13.32
	stimulating activity polypeptide 1
GOLGA5	golgi autoantigen, golgin subfamily a, 5 (PTC5)	14:92794231-92839963	14q32.12
GOPC	golgi associated PDZ and coiled-coil motif containing	6:117560269-117602364	6q22.1
GPC3	glypican 3	X:133535754-133985646	Xq26.2
GPHN	gephyrin (GPH)	14:66507407-67181803	14q23.3
GRIN2A	glutamate receptor, ionotropic, N-methyl D-aspartate 2A	16:9753404-10182754	16p13.2
H3F3A	H3 histone, family 3A	1:226063977-226072001	1q42.12
H3F3B	H3 histone, family 3B (H3.3B)	17:75776434-75779779	17q25.1
HERPUD1	homocysteine-inducible, endoplasmic reticulum stress-inducible, ubiquitin-like domain member 1	16:56932048-56944863	16q13
HEY1	hairy/enhancer-of-split related with YRPW motif 1	8:79764013-79767857	8q21.13
HIF1A	hypoxia inducible factor 1 alpha subunit	14:61697622-61748259	14q23.2
HIP1	huntingtin interacting protein 1	7:75533300-75738947	7q11.23
HIST1H3B	histone cluster 1, H3b	6:26031650-26032060	6p22.2
HIST1H4I	histone 1, H4i (H4FM)	6:27138588-27139881	6p22.1
HLA-A	major histocompatibility complex, class I, A	6:29941260-29945884	6p22.1
HLF	hepatic leukemia factor	17:55265012-55325065	17q22
HMGA1	high mobility group AT-hook 1	6:34236873-34246230	6p21.31
HMGA2	high mobility group AT-hook 2 (HMGIC)	12:65824460-65915447	12q14.3
HNF1A	HNF1 homeobox A	12:120978749-121001269	12q24.31
HNRNPA2B1	heterogeneous nuclear ribonucleoprotein A2/B1	7:26189927-26200746	7p15.2
HOOK3	hook homolog 3	8:42896932-43030539	8p11.21
HOXA11	homeo box A11	7:27181515-27185216	7p15.2
HOXA13	homeo box A13	7:27194364-27200106	7p15.2
HOXA9	homeo box A9	7:27162435-27165530	7p15.2
HOXC11	homeo box C11	12:53973126-53977643	12q13.13
HOXC13	homeo box C13	12:53938765-53946544	12q13.13
HOXD11	homeo box D11	2:176107286-176109588	2q31.1
HOXD13	homeo box D13	2:176092891-176095938	2q31.1
HRAS	v-Ha-ras Harvey rat sarcoma viral oncogene homolog	11:532243-535550	11p15.5
HSP90AA1	heat shock protein 90kDa alpha (cytosolic), class A member 1	14:102081049-102139686	14q32.31
HSP90AB1	heat shock protein 90kDa alpha (cytosolic), class B member 1	6:44247866-44253883	6p21.1
IDH1	isocitrate dehydrogenase 1 (NADP+), soluble	2:208236265-208254322	2q34
IDH2	isocitrate dehydrogenase 2 (NADP+), mitochondrial	15:90083045-90102504	15q26.1
IGH	immunoglobulin heavy locus	14:-	14q32.33
IGK	immunoglobulin kappa locus	2:-	2p12
IGL	immunoglobulin lambda locus	22:-	22q11.2
IKBKB	inhibitor of kappa light polypeptide gene enhancer in B-cells, kinase beta	8:42271302-42331608	8p11.21
IKZF1	IKAROS family zinc finger 1	7:50304669-50405101	7p12.2
IKZF3	IKAROS Family Zinc Finger 3	17:39757715-39864188	17q21.1
IL2	interleukin 2	4:122451470-122456725	4q27
IL21R	interleukin 21 receptor	16:27402162-27452042	16p12.1
IL6ST	interleukin 6 signal transducer (gp130, oncostatin M receptor)	5:55935095-55994993	5q11.2
IL7R	interleukin 7 receptor	5:35856849-35879603	5p13.2
IRF4	interferon regulatory factor 4	6:391739-411447	6p25.3
IRS4	insulin receptor substrate 4	X:108732482-108736409	Xq22.3
ITK	IL2-inducible T-cell kinase	5:157180826-157255191	5q33.3
JAK1	Janus kinase 1	1:64833229-64966504	1p31.3
JAK2	Janus kinase 2	9:4985245-5128183	9p24.1
JAK3	Janus kinase 3	19:17824786-17848032	19p13.11
JUN	jun oncogene	1:58780788-58784327	1p32.1
KAT6A	K(lysine) acetyltransferase 6A	8:41929479-42051987	8p11.21
KAT6B	K(lysine) acetyltransferase 6B	10:74826625-75032622	10q22.2
KCNJ5	potassium inwardly-rectifying channel; subfamily J; member 5	11:128891356-128921035	11q24.3
KDM5A	lysine (K)-specific demethylase 5A, JARID1A	12:280129-389454	12p13.33
KDM5C	lysine (K)-specific demethylase 5C (JARID1C)	X:53192152-53225422	Xp11.22
KDM6A	lysine (K)-specific demethylase 6A, UTX	X:44873511-45112602	Xp11.3
KDR	vascular endothelial growth factor receptor 2	4:55078259-55125595	4q12
KDSR	3-ketodihydrosphingosine reductase	18:63327726-63367510	18q21.33
KEAP1	kelch like ECH associated protein 1	19:10486120-10503741	19p13.2
KIF5B	kinesin family member 5B	10:32009010-32056431	10p11.22
KIT	v-kit Hardy-Zuckerman 4 feline sarcoma viral oncogene homolog	4:54657918-54740715	4q12
KLF4	Kruppel-like factor 4	9:107484852-107489646	9q31.2
KLF6	Kruppel-like factor 6	10:3775996-3785275	10p15.2
KLK2	kallikrein-related peptidase 2	19:50873249-50880567	19q13.33
KMT2A	lysine (K)-specific methyltransferase 2A	11:118436490-118526832	11q23.3
KMT2C	lysine (K)-specific methyltransferase 2C	7:152134925-152436005	7q36.1
KMT2D	lysine (K)-specific methyltransferase 2D	12:49018975-49055324	12q13.12
KNL1	cancer susceptibility candidate 5	15:40594020-40664342	15q15.1
KRAS	v-Ki-ras2 Kirsten rat sarcoma 2 viral oncogene homolog	12:25209431-25250803	12p12.1
KTN1	kinectin 1 (kinesin receptor)	14:55580317-55684579	14q22.3
LASP1	LIM and SH3 protein 1	17:38869859-38921770	17q12
LATS1	large tumor suppressor kinase 1	6:149658153-149718256	6q25.1
LATS2	large tumor suppressor kinase 2	13:20973032-21061547	13112.1
LCK	lymphocyte-specific protein tyrosine kinase	1:32251239-32286165	1p35.2
LEF1	lymphoid enhancer binding factor 1	4:108047545-108168422	4q25
LIFR	leukemia inhibitory factor receptor	5:38474963-38595404	5p13.1
LMNA	lamin A/C	1:156114707-156140089	1q22
LMO1	LIM domain only 1 (rhombotin 1) (RBTN1)	11:8224304-8263858	11p15.4
LMO2	LIM domain only 2 (rhombotin-like 1) (RBTN2)	11:33858576-33892289	11p13
LPP	LIM domain containing preferred translocation partner in lipoma	3:188212933-188890671	3q28
LRIG3	leucine-rich repeats and immunoglobulin-like domains 3	12:58872149-58920522	12q14.1
LRP1B	LDL receptor related protein 1B	2:140231423-142131701	2q22.2
LYL1	lymphoblastic leukemia derived sequence 1	19:13099033-13102867	19p13.13
LZTR1	leucine-zipper-like transcription regulator 1	22:20982013-20999038	22q11.21
MAF	v-maf musculoaponeurotic fibrosarcoma oncogene homolog	16:79593838-79600714	16q23.2
MAFB	v-maf musculoaponeurotic fibrosarcoma oncogene homolog B (avian)	20:40685848-40689240	20q12
MALT1	mucosa associated lymphoid tissue lymphoma translocation gene 1	18:58671386-58754477	18q21.32
MAML2	mastermind-like 2 (Drosophila)	11:95976598-96343180	11q21
MAP2K1	mitogen-activated protein kinase kinase 1	15:66386817-66492312	15q22.31
MAP2K2	mitogen-activated protein kinase kinase 2	19:4090321-4124129	19p13.3
MAP2K4	mitogen-activated protein kinase kinase 4	17:12020834-12143830	17p12
MAP3K1	mitogen-activated protein kinase kinase kinase 1, E3 ubiquitin protein ligase	5:56815574-56896152	5q11.2
MAP3K13	mitogen-activated protein kinase kinase kinase 13	3:185363120-185489097	3q27.2
MAPK1	mitogen-activated protein kinase 1	22:21754500-21867629	22q11.22
MAX	Myc associated factor X	14:65075544-65102470	14q23.3
MDM2	Mdm2 p53 binding protein homolog	12:68808176-68850686	12q15
MDM4	Mdm4 p53 binding protein homolog	1:204516383-204558120	1q32.1
MECOM	MDS1 and EVI1 complex locus	3:169083499-169146305	3q26.2
MED12	mediator complex subunit 12	X:71118723-71142447	Xq13.1
MEN1	multiple endocrine neoplasia type 1 gene	11:64803524-64811294	11q13.1
MET	met proto-oncogene (hepatocyte growth factor receptor)	7:116672405-116796342	7q31.2
MITF	melanogenesis-associated transcription factor	3:69739435-69968336	3p13
MLF1	myeloid leukemia factor 1	3:158582835-158606459	3q25.32
MLH1	E.coli MutL homolog gene	3:36993332-37050918	3p22.2
MLLT1	myeloid/lymphoid or mixed-lineage leukemia (trithorax homolog, Drosophila); translocated to, 1 (ENL)	19:6210379-6279948	19p13.3
MLLT10	myeloid/lymphoid or mixed-lineage leukemia (trithorax homolog, Drosophila); translocated to, 10 (AF10)	10:21534343-21743630	10p12.31
MLLT11	myeloid/lymphoid or mixed-lineage leukemia (trithorax homolog, Drosophila); translocated to, 11	1:151057758-151068497	1q21.3
MLLT3	myeloid/lymphoid or mixed-lineage leukemia (trithorax homolog, Drosophila); translocated to, 3 (AF9)	9:20341665-20622543	9p21.3
MLLT6	myeloid/lymphoid or mixed-lineage leukemia (trithorax homolog, Drosophila); translocated to, 6 (AF17)	17:38705542-38729803	17q12
MN1	MN1 proto-oncogene, transcriptional regulator	22:27748277-27801498	22q12.1
MPL	myeloproliferative leukaemia virus oncogene, thrombopoietin receptor	1:43337849-43352772	1p34.2
MRTFA	megakaryoblastic leukemia (translocation) 1	22:40411390-40533635	22q13.2
MSH2	mutS homolog 2 (E. coli)	2:47402969-47483228	2p21
MSH6	mutS homolog 6 (E. coli)	2:47783082-47810101	2p16.3
MSI2	musashi homolog 2 (Drosophila)	17:57256534-57684685	17q22
MSN	moesin	X:65667670-65741931	Xq12
MTCP1	mature T-cell proliferation 1	X:155064034-155071226	Xq28
MTOR	mechanistic target of rapamycin	1:11106535-11262507	1p36.22
MUC1	mucin 1, transmembrane	1:155185826-155192915	1q22
MUTYH	mutY homolog (E. coli)	1:45329242-45340388	1p34.1
MYB	v-myb myeloblastosis viral oncogene homolog	6:135181315-135219167	6q23.3
MYC	v-myc myelocytomatosis viral oncogene homolog (avian)	8:127736069-127741434	8q24.21
MYCL	v-myc avian myelocytomatosis viral oncogene lung carcinoma derived homolog	1:39895426-39902013	1p34.2
MYCN	v-myc myelocytomatosis viral related oncogene, neuroblastoma derived (avian)	2:15940564-15947007	2p24.3
MYD88	myeloid differentiation primary response gene (88)	3:38138478-38143019	3p22.2
MYH11	myosin, heavy polypeptide 11, smooth muscle	16:15703172-15857011	16p13.11
MYH9	myosin, heavy polypeptide 9, non-muscle	22:36281277-36388067	22q12.3
MYO5A	myosin VA (heavy chain 12, myoxin)	15:52307283-52529050	15q21.2
MYOD1	myogenic differentiation 1	11:17719568-17722131	11p15.1
NAB2	NGFI-A binding protein 2	12:57088894-57095476	12q13.3
NBN	nibrin	8:89933336-89984716	8q21.3
NCOA1	nuclear receptor coactivator 1	2:24491932-24770702	2p23.3
NCOA2	nuclear receptor coactivator 2 (TIF2)	8:70109762-70403805	8q13.3
NCOA4	nuclear receptor coactivator 4 - PTC3 (ELE1)	10:46006412-46030607	10q11.22
NCOR1	nuclear receptor corepressor 1	17:16029157-16215549	17p12
NCOR2	nuclear receptor corepressor 2	12:124324415-124495252	12q24.31
NDRG1	N-myc downstream regulated 1	8:133237176-133297586	8q24.22
NF1	neurofibromatosis type 1 gene	17:31094927-31377677	17q11.2
NF2	neurofibromatosis type 2 gene	22:29603558-29698598	22q12.2
NFATC2	nuclear factor of activated T-cells, cytoplasmic, calcineurin-dependent 2	20:51386957-51542719	20q13.2
NFE2L2	nuclear factor (erythroid-derived 2)-like 2 (NRF2)	2:177230305-177265131	2q31.2
NFIB	nuclear factor I/B	9:14087569-14313667	9p23
NFKB2	nuclear factor of kappa light polypeptide gene enhancer in B-cells 2 (p49/p100)	10:102394597-102402524	10q24.32
NFKBIE	nuclear factor of kappa light polypeptide gene enhancer in B-cells inhibitor, epsilon	6:44258166-44265788	6p21.1
NIN	ninein (GSK3B interacting protein)	14:50725840-50831121	14q22.1
NKX2-1	NK2 homeobox 1	14:36516392-36520228	14q13.3
NONO	non-POU domain containing, octamer-binding	X:71283583-71301168	Xq13.1
NOTCH1	Notch homolog 1, translocation-associated (Drosophila) (TAN1)	9:136494433-136545786	9q34.3
NOTCH2	Notch homolog 2	1:119911553-120069626	1pp12
NPM1	nucleophosmin (nucleolar phosphoprotein B23, numatrin)	5:171387648-171411137	5q35.1
NR4A3	nuclear receptor subfamily 4, group A, member 3 (NOR1)	9:99821855-99866891	9q31.1
NRAS	neuroblastoma RAS viral (v-ras) oncogene homolog	1:114704469-114716894	1p13.2
NRG1	neuregulin 1	8:32548635-32764407	8p12
NSD1	nuclear receptor binding SET domain protein 1	5:177133925-177300215	5q35.3
NSD2	Wolf-Hirschhorn syndrome candidate 1(MMSET)	4:1892845-1982207	4p16.3
NSD3	Wolf-Hirschhorn syndrome candidate 1-like 1 (NSD3)	8:38269697-38382272	8p11.23
NT5C2	5'-nucleotidase, cytosolic II	10:103088018-103193306	10q24.33
NTRK1	neurotrophic tyrosine kinase, receptor, type 1	1:156860894-156881642	1q23.1
NTRK2	Neurotrophic Receptor Tyrosine Kinase 2	9:84669778-85027070	9q21.33
NTRK3	neurotrophic tyrosine kinase, receptor, type 3	15:87876757-88256731	15q25.3
NUMA1	nuclear mitotic apparatus protein 1	11:72002864-72080687	11q13.4
NUP214	nucleoporin 214kDa (CAN)	9:131125561-131234670	9q34.13
NUP98	nucleoporin 98kDa	11:3675010-3797792	11p15.4
NUTM1	NUT midline carcinoma, family member 1	15:34343315-34357728	15q14
NUTM2B	NUT family member 2B	10:79703227-79712757	10q22.3
NUTM2D	NUT family member 2A	10:87357668-87367195	10q23.2
OLIG2	oligodendrocyte lineage transcription factor 2 (BHLHB1)	21:33025935-33029196	21q22.11
P2RY8	purinergic receptor P2Y, G-protein coupled, 8	X:1462572-1537107	Xp22.33
PAFAH1B2	platelet-activating factor acetylhydrolase, isoform Ib, beta subunit 30kDa	11:117144267-117171048	11q23.3
PALB2	partner and localizer of BRCA2	16:23603170-23641310	16p12.2
PATZ1	zinc finger protein 278 (ZSG)	22:31325804-31346232	22q12.2
PAX3	paired box gene 3	2:222199888-222298981	2q36.1
PAX5	paired box gene 5 (B-cell lineage specific activator protein)	9:36833275-37034185	9p13.2
PAX7	paired box gene 7	1:18631006-18736138	1p36.13
PAX8	paired box gene 8	2:113215997-113278921	2q14.1
PBRM1	polybromo 1	3:52547841-52685836	3p21.1
PBX1	pre-B-cell leukemia transcription factor 1	1:164559635-164851831	1q23.3
PCM1	pericentriolar material 1 (PTC4)	8:17922840-18027968	8p22
PDCD1LG2	programmed cell death 1 ligand 2	9:5510570-5571254	9p24.1
PDE4DIP	phosphodiesterase 4D interacting protein (myomegalin)	1:148889463-149033016	1q21.2
PDGFB	platelet-derived growth factor beta polypeptide (simian sarcoma viral (v-sis) oncogene homolog)	22:39223359-39244751	22q13.1
PDGFRA	platelet-derived growth factor, alpha-receptor	4:54229097-54298247	4q12
PDGFRB	platelet-derived growth factor receptor, beta polypeptide	5:150113837-150155860	5q32
PER1	period homolog 1 (Drosophila)	17:8140472-8152435	17p13.1
PHF6	PHD finger protein 6	X:134373312-134428789	Xq26.2
PHOX2B	paired-like homeobox 2b	4:41744082-41748970	4p13
PICALM	phosphatidylinositol binding clathrin assembly protein (CALM)	11:85958814-86068929	11q14.2
PIK3CA	phosphoinositide-3-kinase, catalytic, alpha polypeptide	3:179148523-179240093	3q26.32
PIK3CB	phosphatidylinositol-4,5-bisphosphate 3-kinase catalytic subunit beta	3:138652699-138759359	3q22.3
PIK3R1	phosphoinositide-3-kinase, regulatory subunit 1 (alpha)	5:68215720-68301821	5q13.1
PIM1	pim-1 oncogene	6:37170203-37175426	6p21.2
PLAG1	pleiomorphic adenoma gene 1	8:56160904-56211279	8q12.1
PLCG1	phospholipase C, gamma 1	20:41136960-41175721	20q12
PML	promyelocytic leukemia	15:73994717-74046771	15q24.1
PMS2	PMS2 postmeiotic segregation increased 2 (S. cerevisiae)	7:5973239-6009125	7p22.1
POLD1	DNA polymerase delta 1, catalytic subunit	19:50384340-50418010	19q13.33
POLE	polymerase (DNA directed), epsilon, catalytic subunit	12:132623762-132687359	12q24.33
POLQ	DNA polymerase theta	3:121431431-121546006	3q13.33
POT1	protection of telomeres 1	7:124822386-124929981	7q31.33
POU2AF1	POU domain, class 2, associating factor 1 (OBF1)	11:111352252-111379692	11q23.1
POU5F1	POU domain, class 5, transcription factor 1	6:31164337-31170693	6p21.33
PPARG	peroxisome proliferative activated receptor, gamma	3:12351472-12434356	3p25.2
PPFIBP1	PTPRF interacting protein, binding protein 1 (liprin beta 1)	12:27524206-27695564	12p11.23
PPM1D	protein phosphatase, Mg2+/Mn2+ dependent 1D	17:60600183-60666280	17q23.2
PPP2R1A	protein phosphatase 2, scaffolding subunit A, alpha	19:52190039-52229533	19p13.41
PPP6C	protein phosphatase 6, catalytic subunit	9:125146574-125189939	9q33.3
PRCC	papillary renal cell carcinoma (translocation-associated)	1:156767500-156800817	1q23.1
PRDM1	PR domain containing 1, with ZNF domain	6:106086320-106109938	6q21
PRDM16	PR domain containing 16	1:3069211-3438621	1p36.32
PREX2	phosphatidylinositol-3,4,5-trisphosphate dependent Rac exchange factor 2	8:67952118-68237030	8q13.2
PRF1	perforin 1 (pore forming protein)	10:70597349-70602775	10q22.1
PRKACA	protein kinase cAMP-activated catalytic subunit alpha	19:14091688-14117744	19p13.12
PRKAR1A	protein kinase, cAMP-dependent, regulatory, type I, alpha (tissue specific extinguisher 1)	17:68512379-68533423	17q24.2
PRRX1	paired related homeobox 1	1:170663906-170739419	1q24.2
PSIP1	PC4 and SFRS1 interacting protein 1 (LEDGF)	9:15464066-15511019	9p22.3
PTCH1	Homolog of Drosophila Patched gene	9:95442980-95508661	9q22.32
PTEN	phosphatase and tensin homolog gene	10:87863113-87971930	10q23.31
PTK6	protein tyrosine kinase 6	20:63528001-63537354	20q13.33
PTPN11	protein tyrosine phosphatase, non-receptor type 11	12:112419112-112504764	12q24.13
PTPN13	protein tyrosine phosphatase, non-receptor type 13	4:86594315-86815171	4q21.3
PTPRB	protein tyrosine phosphatase, receptor type, B	12:70515866-70637440	12q15
Appendix C (Continued)
PTPRC	protein tyrosine phosphatase, receptor type, C	1:198639007-198757476	1q32.1
PTPRK	protein tyrosine phosphatase, receptor type, K	6:127968977-128520476	6q22.33
PTPRT	protein tyrosine phosphatase, receptor type T	20:42072752-43189969	20q13.11
QKI	QKI, KH domain containing, RNA binding	6:163414643-163578596	6q26
RABEP1	rabaptin, RAB GTPase binding effector protein 1	17:5282300-5385812	17p13.2
RAC1	ras-related C3 botulinum toxin substrate 1 (rho family, small GTP binding protein Rac1)	7:6374539-6402520	7p22.1
RAD21	RAD21 homolog (S. pombe)	8:116845935-116874866	8q24.11
RAD51B	RAD51 paralog B	14:67819779-68611565	14q24.1
RAF1	v-raf-1 murine leukemia viral oncogene homolog 1	3:12583601-12664226	3p25.2
RANBP2	RAN binding protein 2	2:108719481-108785811	2q13
RAP1GDS1	RAP1, GTP-GDP dissociation stimulator 1	4:98261518-98442334	4q23
RARA	retinoic acid receptor, alpha	17:40309194-40356796	17q21.2
RB1	retinoblastoma gene	13:48303726-48481890	13q14.2
RBM10	RNA binding motif protein 10	X:47145447-47186812	Xp11.3
RBM15	RNA binding motif protein 15	1:110338506-110346677	1p13.3
RECQL4	RecQ protein-like 4	8:144511291-144517826	8q24.3
REL	v-rel reticuloendotheliosis viral oncogene homolog (avian)	2:60881521-60931610	2p16.1
RET	ret proto-oncogene	10:43077027-43130351	10q11.21
RHOA	ras homolog family member A	3:49359145-49412202	3p21.31
RHOH	ras homolog family member H	4:40196907-40246967	4p14
RMI2	RecQ mediated genome instability 2	16:11345431-11351762	16p13.13
RNF213	ring finger protein 213	17:80260868-80398786	17q25.3
RNF43	ring finger protein 43	17:58353676-58417533	17q22
ROS1	v-ros UR2 sarcoma virus oncogene homolog 1 (avian)	6:117288300-117425855	6q22.1
RPL10	ribosomal protein L10	X:154398230-154402339	Xq28
RPL22	ribosomal protein L22 (EAP)	1:6185020-6199612	1p36.31
RPL5	ribososomal protein L5	1:92831983-92841924	1p22.1
RPN1	ribophorin I	3:128619970-128650849	3q21.3
RSPO2	R-spondin 2	8:107899317-108083648	8q23.1
RSPO3	R-spondin 3	6:127118604-127197296	6q22.33
RUNX1	runt-related transcription factor 1 (AML1)	21:34787801-35049344	21q22.12
RUNX1T1	runt-related transcription factor 1; translocated to, 1 (cyclin D-related)	8:91954967-92095654	8q21.3
SALL4	spalt like transcription factor 4	20:51782331-51802520	20q13.2
SBDS	Shwachman-Bodian-Diamond syndrome protein	7:66987677-66995601	7q11.21
SDC4	syndecan 4	20:45325288-45348424	20q13.12
SDHA	succinate dehydrogenase complex, subunit A, flavoprotein (Fp)	5:218241-256700	5p15.33
SDHAF2	succinate dehydrogenase complex assembly factor 2	11:61430073-61447529	11q12.2
SDHB	succinate dehydrogenase complex, subunit B, iron sulfur (Ip)	1:17018722-17054170	1p36.13
SDHC	succinate dehydrogenase complex, subunit C, integral membrane protein, 15kDa	1:161314257-161375340	1q23.3
SDHD	succinate dehydrogenase complex, subunit D, integral membrane protein	11:112086773-112095794	11q23.1
SET	SET translocation	9:128683655-128696400	9q34.11
SETBP1	SET binding protein 1	18:44680898-45068510	18q12.3
SETD2	SET domain containing 2	3:47016689-47163967	3p21.31
SF3B1	splicing factor 3b, subunit 1, 155kDa	2:197389784-197435091	2q33.1
SFPQ	splicing factor proline/glutamine rich(polypyrimidine tract binding protein associated)	1:35182932-35193148	1p34.3
SFRP4	secreted frizzled related protein 4	7:37905932-37916915	7p14.1
SH2B3	SH2B adaptor protein 3	12:111405948-111451623	12q24.12
SH3GL1	SH3-domain GRB2-like 1 (EEN)	19:4360370-4400547	19p13.3
SIX1	SIX homeobox 1	14:60643415-60649462	14q23.1
SLC34A2	solute carrier family 34 (sodium phosphate), member 2	4:25655844-25678748	4p15.2
SLC45A3	solute carrier family 45, member 3	1:205657851-205680459	1q32.1
SMAD2	SMAD family member 2	18:47808957-47930559	18q21.1
SMAD3	SMAD family member 3	15:67065845-67195195	15q22.33
SMAD4	SMAD family member 4	18:51030213-51085039	18q21.2
SMARCA4	SWI/SNF related, matrix associated, actin dependent regulator of chromatin, subfamily a, member 4	19:10960825-11062282	19p13.2
SMARCB1	SWI/SNF related, matrix associated, actin dependent regulator of chromatin, subfamily b, member 1	22:23786963-23834505	22q11.23
SMARCE1	SWI/SNF related, matrix associated, actin dependent regulator of chromatin, subfamily e, member 1	17:40624962-40648864	17q21.2
SMO	smoothened homolog (Drosophila)	7:129188872-129213545	7q32.1
SND1	staphylococcal nuclease and tudor domain containing 1	7:127652180-128092607	7q32.1
SOCS1	suppressor of cytokine signaling 1	16:11254417-11256200	16p13.13
SOX2	SRY (sex determining region Y)-box 2	3:181711924-181714436	3q26.33
SPEN	spen family transcriptional repressor	1:15847864-15940460	1q36.21
SPOP	speckle type POZ protein	17:49598884-49678110	17q21.33
SRC	SRC proto-oncogene, non-receptor tyrosine kinase	20:37346154-37406050	20q11.23
SRSF2	serine/arginine-rich splicing factor 2	17:76734115-76737333	17q25.1
SRSF3	serine/arginine-rich splicing factor 3	6:36594368-36605600	6p21.31
SS18	synovial sarcoma translocation, chromosome 18	18:26016253-26090625	18q11.2
SS18L1	synovial sarcoma translocation gene on chromosome 18-like 1	20:62143795-62182484	20q13.33
SSX1	synovial sarcoma, X breakpoint 1	X:48255317-48267444	Xp11.23
SSX2	synovial sarcoma, X breakpoint 2	X:52696896-52707161	Xp11.22
SSX4	synovial sarcoma, X breakpoint 4	X:48383527-48393347	Xp11.23
STAG2	stromal antigen 2	X:123960519-124101498	Xq25
STAT3	signal transducer and activator of transcription 3 (acute-phase response factor)	17:42313324-42388568	17q21.2
STAT5B	signal transducer and activator of transcription 5B	17:42199168-42276406	17q21.2
STAT6	signal transducer and activator of transcription 6, interleukin-4 induced	12:57095408-57111433	12q13.3
STIL	SCL/TAL1 interrupting locus	1:47250142-47314140	1p33
STK11	serine/threonine kinase 11 gene (LKB1)	19:1206464-1228435	19p13.3
STRN	striatin, calmodulin binding protein	2:36843640-36966472	2p22.2
SUFU	suppressor of fused homolog (Drosophila)	10:102503987-102633535	10q24.32
SUZ12	suppressor of zeste 12 homolog (Drosophila)	17:31937018-32001045	17q11.2
SYK	spleen tyrosine kinase	9:90801787-90898549	9q22.2
TAF15	TAF15 RNA polymerase II, TATA box binding protein (TBP)-associated factor, 68kDa	17:35809455-35847242	17q12
TAL1	T-cell acute lymphocytic leukemia 1 (SCL)	1:47216292-47229771	1p33
TAL2	T-cell acute lymphocytic leukemia 2	9:105662457-105663112	9q31.2
TBL1XR1	transducin (beta)-like 1 X-linked receptor 1	3:177019355-177196478	3q26.32
TBX3	T-box 3	12:114670255-114683590	12q24.21
TCEA1	transcription elongation factor A (SII), 1	8:53966556-54022529	8q11.23
TCF12	transcription factor 12 (HTF4, helix-loop-helix transcription factors 4)	15:56918623-57288514	15q21.3
TCF3	transcription factor 3 (E2A immunoglobulin enhancer binding factors E12/E47)	19:1609290-1652329	19p13.3
TCF7L2	transcription factor 7-like 2	10:112950407-113167493	10q25.3
TCL1A	T-cell leukemia/lymphoma 1A	14:95709968-95714196	14q32.13
TENT5C	Terminal nucleotidyltransferase 5C	1:117605934-117628372	1p12
TERT	telomerase reverse transcriptase	5:1253167-1295047	5p15.33
TET1	tet methylcytosine dioxygenase 1	10:68560656-68694482	10q21.3
TET2	tet oncogene family member 2	4:105146293-105279816	4q24
TFE3	transcription factor binding to IGHM enhancer 3	X:49028731-49043486	Xp11.23
TFEB	transcription factor EB	6:41683978-41736259	6p21.1
TFG	TRK-fused gene	3:100709425-100748966	3q12.2
TGFBR2	transforming growth factor beta receptor II	3:30606601-30694142	3p24.1
TLX1	T-cell leukemia, homeobox 1 (HOX11)	10:101130505-101137789	10q24.31
TLX3	T-cell leukemia, homeobox 3 (HOX11L2)	5:171309284-171312134	5q35.1
TMEM127	transmembrane protein 127	2:96248516-96265994	2q11.2
TMPRSS2	transmembrane protease, serine 2	21:41464553-41508065	21q22.3
TNFAIP3	tumor necrosis factor, alpha-induced protein 3	6:137867188-137883311	6q23.3
TNFRSF14	tumor necrosis factor receptor superfamily, member 14 (herpesvirus entry mediator)	1:2556366-2563829	1p36.32
TNFRSF17	tumor necrosis factor receptor superfamily, member 17	16:11965107-11968068	16p13.13
TOP1	topoisomerase (DNA) I	20:41028818-41124487	20q12
TP53	tumor protein p53	17:7668402-7687538	17p13.1
TP63	tumor protein p63	3:189631427-189897279	3q28
TPM3	tropomyosin 3	1:154167465-154192211	1q21.3
TPM4	tropomyosin 4	19:16067538-16102943	19p13.12
TPR	translocated promoter region	1:186311652-186375325	1q31.1
TRA	T cell receptor alpha locus	14:-	14q11.2
TRAF7	tumour necrosis factor receptor-associated factor 7	16:2155765-2178129	16p13.3
TRB	T cell receptor beta locus	7:-	7q34
TRD	T cell receptor delta locus	14:-	14q11.2
TRIM24	tripartite motif containing 24	7:138460334-138589993	7q34
TRIM27	tripartite motif-containing 27	6:28903002-28923989	6p22.1
TRIM33	tripartite motif-containing 33 (PTC7,TIF1G)	1:114392777-114511160	1p13.2
TRIP11	thyroid hormone receptor interactor 11	14:91965991-92040059	14q32.12
TRRAP	transformation/transcription domain-associated protein	7:98878490-99013243	7q22.1
TSC1	tuberous sclerosis 1 gene	9:132891348-132944633	9q34.13
TSC2	tuberous sclerosis 2 gene	16:2047465-2088720	16p13.3
TSHR	thyroid stimulating hormone receptor	14:80955043-81146302	14q31.1
U2AF1	U2 small nuclear RNA auxiliary factor 1	21:43092956-43107587	21q22.3
UBR5	ubiquitin protein ligase E3 component n-recognin 5	8:102253012-102412841	8q22.3
USP6	ubiquitin specific peptidase 6 (Tre-2 oncogene)	17:5116438-5174991	17p13.2
USP8	ubiquitin specific peptidase 8	15:50424382-50514419	15q21.2
VHL	von Hippel-Lindau syndrome gene	3:10141008-10152220	3p25.3
WAS	Wiskott-Aldrich syndrome	X:48683779-48691427	Xp11.23
WDCP	chromosome 2 open reading frame 44	2:24029340-24047353	2p23.3
WIF1	WNT inhibitory factor 1	12:65050626-65121566	12q14.3
WRN	Werner syndrome (RECQL2)	8:31033801-31173769	8p12
WT1	Wilms tumour 1 gene	11:32387775-32435630	11p13
WWTR1	WW domain containing transcription regulator 1	3:149517235-149703273	3q25.1
XPA	xeroderma pigmentosum, complementation group A	9:97674909-97697357	9q22.33
XPC	xeroderma pigmentosum, complementation group C	3:14145147-14178783	3p25.1
XPO1	exportin 1 (CRM1 homolog, yeast)	2:61477849-61538283	2p15
YWHAE	tyrosine 3-monooxygenase/tryptophan 5-monooxygenase activation protein, epsilon polypeptide (14-3-3 epsilon)	17:1344272-1400378	17p13.3
ZBTB16	zinc finger and BTB domain containing 16	11:114059593-114250676	11q23.2
ZFHX3	zinc finger homeobox 3	16:72782885-73891871	16q22.3
ZMYM2	zinc finger protein 198	13:19958670-20091829	13q12.11
ZNF331	zinc finger protein 331	19:53521024-53580269	19q13.42
ZNF384	zinc finger protein 384 (CIZ/NMP4)	12:6666648-6689510	12p13.31
ZNF521	zinc finger protein 521	18:25061926-25352152	18q11.2
ZRSR2	zinc finger (CCCH type), RNA-binding motif and serine/arginine rich 2	X:15790472-15823260	Xp22.2
